# Supplementary material for: Machine learning for predicting metabolic-associated fatty liver disease including NHHR: a cross-sectional NHANES study
Source: PLoS One. 2025 Mar 18;20(3):e0319851. doi: 10.1371/journal.pone.0319851 (PMC11918377; doi:10.1371/journal.pone.0319851)
Supplement: S1 Table — (CSV) [file pone.0319851.s007.csv]

SDMVPSU	SDMVSTRA	RIAGENDR	RIDAGEYR	RIDRETH2	INDFMPIR	EDU	WEIGHT	ALT	AST	ALP	DM	BMI	CAP	HBP	NHHR
2	168	0	0	3	2	1	8154.968193	15	14	74	2	2	277	0	2.482142857
2	167	1	2	3	0	1	7801.600218	19	20	49	1	2	279	1	2.620689655
2	150	1	1	3	1	0	17463.11289	21	18	49	1	2	288	1	2.307692308
1	160	1	1	3	1	0	16989.21554	14	22	72	2	0	261	0	3.025
1	163	0	1	0	2	1	133567.95	18	20	61	2	0	247	0	1.272727273
2	151	0	1	0	2	1	11226.90656	8	15	57	2	0	254	1	2.016666667
2	154	0	1	2	2	1	20026.35896	48	27	103	2	0	273	0	2.5
2	166	0	1	3	2	1	16401.59972	14	17	61	2	1	149	0	1.19047619
2	163	0	1	1	0	0	10453.7703	32	32	112	2	2	268	1	2.519230769
2	172	1	1	3	0	1	17860.75054	70	44	92	2	2	400	0	3.3125
1	155	0	1	0	0	1	67850.68278	9	12	87	2	2	309	0	2.93442623
2	154	0	2	3	2	0	13635.8449	16	15	105	2	1	251	1	1.130434783
2	155	1	2	3	2	1	5571.469217	25	24	80	2	1	317	1	2.783333333
2	167	0	0	0	0	1	14611.85855	8	17	87	1	1	276	0	2.865384615
2	159	1	1	0	2	0	41412.47406	32	22	89	2	1	288	0	5.071428571
2	171	1	0	0	2	1	45783.3182	42	24	74	2	1	237	1	3.261904762
1	158	0	2	2	1	0	9440.499355	20	20	128	1	2	294	1	2.489795918
1	170	1	1	3	2	1	12933.27083	25	30	48	2	1	246	1	1.43373494
1	150	0	1	1	2	1	6931.067216	9	10	103	1	2	248	1	3.868421053
1	158	1	2	1	0	1	5510.380776	15	18	73	1	0	218	1	3.447368421
1	164	1	1	1	2	1	13879.61854	27	23	48	2	0	242	0	2.616666667
1	151	1	0	3	2	1	24116.31542	9	12	51	2	1	247	1	4.714285714
2	162	0	0	3	0	1	68310.74759	19	17	51	2	2	241	0	1.593220339
2	162	0	0	2	0	0	40402.1561	17	17	49	2	0	240	0	2.203125
2	170	1	1	1	1	0	12837.96414	18	19	98	2	2	307	1	4.870967742
1	164	0	1	1	2	1	23374.37487	17	22	70	2	0	163	0	2.035714286
1	150	0	2	2	0	0	11671.75945	34	26	152	2	2	318	1	3.162790698
1	169	0	2	3	2	1	17444.17632	20	19	60	2	1	323	1	2.192307692
2	167	1	0	0	0	0	19872.42495	98	107	638	2	0	193	0	3.545454545
1	168	0	1	1	1	1	12824.37051	19	21	117	2	2	250	0	1.460526316
2	157	0	0	0	0	1	93014.97908	20	22	88	2	0	173	0	1.238095238
2	166	1	0	1	0	0	16879.81819	10	14	78	2	0	116	0	1.234375
2	156	1	0	3	0	0	4862.353194	13	18	56	2	0	257	0	1.088235294
2	171	0	0	1	0	1	12158.46682	29	22	67	2	2	372	1	2.9375
2	156	1	1	0	2	1	25884.8865	26	20	82	2	1	282	1	7.807692308
1	161	1	0	3	2	1	29975.83633	34	21	63	2	2	381	0	5.230769231
1	150	1	0	0	2	1	87630.05491	16	18	56	2	2	216	0	1.981132075
2	154	1	0	2	2	1	23874.46948	64	33	87	2	2	388	0	9.25
1	158	0	0	0	2	1	39528.59957	10	16	55	2	1	155	0	1.594594595
2	172	1	1	3	1	1	12228.19848	10	16	64	2	1	330	0	4.526315789
2	158	0	1	0	2	1	76868.98527	17	21	47	2	1	338	0	2.090909091
2	155	1	2	3	2	1	7506.572056	27	22	97	2	1	209	1	3.833333333
2	163	1	1	1	1	1	6306.881125	19	21	39	2	1	216	0	2.357142857
1	155	1	1	0	2	0	174712.4273	48	34	95	2	2	400	1	8.259259259
2	153	1	1	0	2	1	189197.4043	32	25	113	2	2	346	0	1.625
1	156	1	1	2	2	1	32364.273	51	33	73	2	2	329	1	4.688888889
2	154	0	0	2	2	1	24330.13804	13	15	66	2	1	243	0	2.644444444
2	156	1	2	0	2	0	11022.12101	36	35	57	2	1	191	1	2.377777778
3	156	1	1	1	2	1	9683.204165	24	26	80	1	1	373	0	3.326530612
2	157	0	0	0	2	1	223255.6022	48	36	70	2	2	337	0	1.603174603
1	166	1	1	1	2	1	26946.93507	24	39	71	2	2	270	0	2.404761905
2	159	0	1	0	2	1	39486.30396	14	14	80	1	2	350	0	3
1	169	0	0	3	2	1	32206.89551	12	15	57	2	1	309	0	1.924242424
2	172	1	2	1	0	1	9813.99071	11	14	40	2	1	338	1	2.883333333
2	152	0	1	0	2	1	92168.50329	13	15	67	2	0	165	0	1.215189873
1	150	0	0	1	2	1	3899.47546	13	13	73	2	2	207	1	3.547619048
3	156	0	0	1	2	1	23608.83503	18	15	76	2	2	219	0	1.980392157
2	149	1	0	0	2	1	96634.77696	31	23	82	2	2	235	0	2.909090909
2	158	0	2	0	2	1	73042.92065	21	14	99	2	2	273	0	2.426829268
2	163	1	2	0	2	1	21909.8997	39	31	63	1	2	400	1	6.742857143
1	172	1	0	1	0	0	35137.42034	17	49	130	2	0	135	0	1.3
2	149	0	0	3	2	1	6827.813092	12	15	41	2	0	183	0	1.189655172
2	150	1	1	0	2	0	56402.61349	22	21	92	1	1	314	1	3.466666667
2	153	0	2	0	2	0	52057.28065	20	21	62	2	1	244	1	1.034482759
1	151	0	0	1	0	1	17625.67753	16	14	46	2	2	343	1	2.235294118
1	171	0	0	3	0	1	6098.607785	29	22	113	2	2	251	0	1.982758621
2	158	0	1	0	0	1	19090.23617	6	10	81	2	1	191	0	3.380952381
1	168	0	0	1	2	0	22255.92235	9	13	53	2	0	198	0	1.223880597
1	157	1	1	0	0	0	27429.99817	23	19	65	2	1	235	0	3.279069767
2	168	0	2	0	2	0	23444.07588	15	15	71	2	2	260	0	1.777777778
2	150	0	2	3	2	1	20793.20343	15	19	95	2	2	199	1	2.644444444
2	168	1	0	0	2	1	38223.64543	20	15	49	2	1	244	0	3.133333333
2	165	1	2	2	2	0	7670.323183	18	16	102	2	0	281	0	3.890909091
2	167	0	1	0	2	1	43166.43326	22	27	106	2	0	190	1	1.901408451
2	151	1	2	0	2	1	7299.119678	24	24	76	1	1	101	1	3.181818182
1	168	0	2	1	2	1	8203.069772	19	25	67	2	1	220	1	2.148148148
1	162	1	2	3	0	1	8047.428172	24	17	48	1	2	340	1	3.775
2	157	0	1	0	2	0	243396.7631	24	20	64	2	2	292	0	4.214285714
2	154	0	2	2	0	1	12236.16419	15	20	101	2	0	208	0	2.363636364
1	158	0	1	0	2	0	116101.6328	7	14	76	1	2	266	1	2.461538462
1	165	0	2	0	1	0	43103.19961	19	22	66	1	2	265	0	2.592592593
2	168	1	2	0	2	1	9993.622667	9	15	85	2	2	220	1	2.416666667
2	155	0	1	2	2	1	4857.666209	37	28	67	1	2	345	0	2.807692308
1	165	0	0	0	2	1	55876.6618	13	17	69	2	1	263	0	3.214285714
2	170	1	0	1	2	1	12813.75061	21	22	44	2	1	285	0	2.958333333
2	149	0	1	0	2	0	106470.7401	21	14	76	2	2	352	0	4.555555556
1	152	1	2	2	2	0	5671.225062	13	19	85	2	1	221	0	2.3
1	169	0	1	3	2	1	15033.76547	17	22	75	2	1	245	1	2.898305085
2	168	1	0	3	0	0	13681.80012	39	132	50	2	1	216	0	1.666666667
1	164	1	0	3	2	1	16211.61	22	21	115	2	0	314	0	2.340909091
3	156	0	0	3	2	1	11504.78849	9	14	66	2	2	293	1	1.339285714
1	155	0	0	2	0	1	23693.12409	14	15	67	2	2	275	0	4.666666667
2	164	0	0	2	1	1	11362.92469	18	15	89	2	1	299	0	3.104166667
2	152	0	1	3	2	1	21505.17839	21	17	82	2	1	216	0	2.16
2	170	1	0	1	2	1	14513.12173	30	52	69	2	1	217	0	1.907692308
1	156	1	0	3	2	1	10529.93001	28	17	33	2	1	302	0	2.130434783
2	155	1	1	2	2	1	12929.59352	19	15	77	2	2	391	1	3.666666667
2	155	1	0	3	2	1	19161.32924	10	16	48	2	1	298	1	2.653061224
1	171	0	0	1	0	0	7998.808582	23	21	93	2	2	268	1	2.085106383
1	156	1	0	1	2	1	21975.27238	24	20	63	2	1	293	0	3.285714286
2	163	0	0	1	0	1	10467.51723	8	14	80	2	2	271	0	1.979591837
1	150	1	1	1	2	1	3845.124427	19	15	124	2	2	361	1	1.745762712
2	156	0	1	0	2	0	37283.29571	18	20	57	2	2	228	0	1.725806452
2	163	1	1	3	2	0	19223.70585	21	19	90	2	1	204	0	3.581395349
3	156	1	0	0	2	1	70482.85874	22	20	59	2	1	227	0	1.844827586
1	163	0	1	1	2	1	22661.76072	22	19	162	2	1	294	0	4.902439024
2	156	0	2	0	0	0	17430.22467	11	16	98	1	1	269	1	2.651162791
1	153	0	2	0	2	0	135472.6962	11	13	121	2	1	223	0	2.58
1	150	0	0	0	2	1	99389.09768	17	16	94	2	2	271	0	1.888888889
2	170	1	0	1	2	1	12630.65166	13	17	40	2	2	241	0	1.885245902
2	167	1	0	3	2	0	16638.74104	18	16	71	2	2	274	0	2.362318841
2	167	1	0	0	0	0	20559.78279	14	17	85	2	2	219	0	2.847826087
2	172	0	1	1	2	0	22922.76485	7	11	82	2	2	351	0	1.830508475
1	168	0	0	1	2	0	26762.28921	14	12	74	2	2	286	1	2.27027027
1	169	1	1	3	2	1	13450.94477	23	20	87	2	1	302	1	3.4
1	159	0	2	1	2	1	8564.919715	27	23	81	2	1	159	1	3.230769231
2	150	0	1	1	2	1	10483.11199	13	17	57	2	2	335	1	1.913793103
2	161	0	1	0	2	1	71981.05794	16	22	70	2	0	191	0	1.822580645
2	159	0	0	2	0	0	23443.53258	10	13	57	2	2	245	0	4.619047619
2	157	1	0	3	0	0	68640.95565	13	13	72	2	1	230	0	3.903225806
2	169	1	1	0	2	0	129350.6312	45	23	71	2	0	247	0	6
2	161	1	0	2	2	1	48762.68045	35	19	87	1	2	310	0	7.655172414
2	171	1	1	3	2	1	18905.24137	29	20	59	1	2	398	1	0.615384615
2	155	1	0	2	0	0	10255.85173	19	20	63	2	0	190	0	2.235294118
1	166	0	0	1	2	1	24637.51424	17	16	63	2	0	181	0	2.783783784
2	154	0	2	3	1	1	6533.046006	16	20	106	2	1	305	1	2.842105263
2	159	0	2	0	2	0	55916.55091	16	18	69	2	1	329	0	2.156626506
2	156	0	0	0	2	1	17511.77709	25	21	46	2	2	278	0	2.105263158
1	167	1	1	0	0	0	57595.40423	10	18	71	1	1	273	1	3.285714286
2	150	0	1	2	1	0	12473.76041	19	22	79	2	2	357	1	2.307692308
1	154	1	1	3	2	1	24881.94387	36	29	79	2	1	167	0	1.786885246
2	170	1	1	1	2	1	5799.319581	18	31	91	2	1	237	0	1.046875
2	156	0	1	3	2	0	6460.496597	14	16	69	1	1	284	1	1.983870968
1	156	0	1	2	2	0	37168.87374	34	30	73	2	1	321	0	2.722222222
2	159	1	0	3	2	0	13129.33838	38	24	71	2	2	296	0	3.553191489
1	152	0	0	1	0	0	12870.25755	11	16	67	2	2	260	0	0.770491803
2	164	0	0	2	2	1	21634.71151	14	14	81	2	2	398	0	1.535714286
2	151	1	2	1	1	1	4197.738915	11	12	72	1	2	206	0	1.843137255
2	149	1	1	1	2	1	11088.2249	41	31	74	2	2	353	1	2.541666667
2	156	1	0	1	2	0	13260.49046	28	23	69	2	2	278	0	4.027027027
2	149	0	1	0	0	0	51928.86082	8	13	77	2	0	164	1	2.951219512
1	172	0	1	1	0	1	24048.22051	9	10	122	2	2	237	0	2.80952381
1	164	1	2	0	2	1	74511.37711	14	22	65	2	2	269	0	3.928571429
2	157	0	0	3	2	1	73776.57572	11	14	72	2	1	191	0	1.681818182
2	169	0	1	3	0	0	15015.15354	20	21	84	2	0	206	1	2.083333333
1	169	1	0	3	2	1	27383.63879	25	28	62	2	0	252	0	1.846153846
3	156	0	1	0	2	1	117103.0728	8	11	34	2	0	219	0	1.47826087
2	154	0	2	3	2	1	13666.72034	19	20	63	2	0	205	1	2.935483871
1	164	1	1	3	2	1	9057.074341	29	24	85	1	1	307	0	2.06122449
2	151	1	2	0	2	1	28282.80445	12	19	86	2	1	311	1	3
2	170	0	1	1	0	0	13094.83952	47	39	96	1	1	229	1	0.947916667
1	159	0	0	1	2	1	27817.27985	11	12	55	2	1	209	0	3.363636364
1	162	0	0	3	2	1	20882.725	12	18	71	2	0	187	1	2.211267606
2	155	1	1	0	2	1	9537.452351	25	18	82	1	2	372	1	2.380952381
1	169	0	0	3	2	1	45151.22931	10	15	51	2	0	166	0	1.603448276
1	156	0	1	0	2	1	101338.4408	15	19	89	2	0	231	0	1.810344828
2	164	1	0	2	1	1	13379.95581	24	34	116	2	1	334	0	5.47826087
1	155	0	1	2	1	0	16056.12073	31	23	97	2	2	178	0	2.822222222
2	154	0	0	1	0	1	14779.48116	11	15	48	2	0	170	0	1.770833333
1	157	0	0	0	2	0	81062.26868	11	18	90	2	0	153	0	1.5
2	151	0	2	0	2	1	38999.17616	13	19	49	2	1	170	0	2.813559322
2	163	0	0	0	2	0	47961.82858	13	15	55	2	0	165	0	2.895833333
2	156	0	0	3	0	0	14497.75548	62	36	165	2	0	159	0	1.431818182
2	149	0	0	1	0	0	43392.82655	8	17	58	2	0	159	0	1.212121212
2	159	0	0	0	1	0	58809.46009	15	13	55	2	2	317	0	4.057142857
1	159	0	1	3	2	0	11787.80831	8	17	107	2	1	273	0	2.483333333
1	158	1	0	0	0	0	128578.1292	12	17	32	2	0	237	0	1.976744186
2	165	0	1	3	2	1	65870.3895	32	24	85	2	2	349	0	4.260869565
1	165	0	2	3	2	1	13998.76655	28	21	81	2	2	179	0	2.090909091
1	152	1	0	1	2	1	5416.565096	17	20	90	2	1	287	0	3.414634146
2	169	1	0	0	2	1	80818.72711	25	27	55	2	1	223	0	1.41025641
1	164	0	1	1	2	1	18052.6811	11	14	71	2	1	207	0	2.08
2	164	1	0	0	0	0	31551.46718	15	19	85	2	0	211	0	2.039215686
2	164	0	1	0	1	0	21205.535	18	18	68	1	2	262	0	2.390243902
1	164	1	1	2	2	1	39307.21213	25	19	55	2	1	268	0	3.951219512
2	163	0	1	1	2	1	6858.205707	12	12	115	2	2	289	1	1.753623188
1	162	1	1	3	2	0	10905.20264	20	22	77	2	1	232	0	3.933333333
2	153	1	1	3	2	1	31670.06514	17	18	97	2	2	327	1	3.769230769
2	157	0	0	1	0	0	20786.554	12	12	46	2	0	259	0	1.881355932
1	169	0	1	2	2	0	42721.43271	55	36	77	2	2	322	0	4.588235294
2	163	0	1	0	2	1	47421.36862	10	11	50	2	1	218	1	1.214285714
2	159	0	0	0	2	1	40740.93024	14	14	81	2	2	273	0	2.25
1	158	1	0	0	0	0	92005.41106	11	15	68	2	0	227	0	2.707317073
2	166	0	0	0	2	1	74030.31716	41	21	84	2	2	313	0	4.564102564
2	158	0	1	3	1	1	15168.25951	20	18	99	2	2	275	0	2.164383562
2	161	0	1	3	2	1	28942.99109	20	22	45	2	1	283	0	2.283018868
1	171	1	1	1	0	0	8782.95256	26	21	57	2	2	374	1	2.844444444
2	157	1	2	1	0	1	12587.4955	11	16	82	2	0	213	0	1.37037037
1	165	1	1	0	0	0	27211.58965	50	41	173	2	1	357	1	4.056603774
3	156	1	1	3	2	1	29803.61814	22	15	66	2	2	353	1	3.547619048
1	171	1	2	3	2	1	4137.29153	38	21	73	1	2	400	1	4
1	160	0	1	2	2	1	21019.91452	37	56	78	2	2	287	0	1.983050847
2	151	1	0	1	1	0	10750.103	12	17	53	2	1	270	0	2.179487179
1	172	0	1	1	0	1	20718.92178	9	16	84	2	2	150	0	3.326530612
2	149	1	1	0	2	0	12627.13082	20	19	78	2	2	351	0	3.641025641
1	150	0	0	1	0	1	4591.934081	10	13	56	2	2	255	0	2.054545455
1	159	0	1	1	2	0	26548.7456	24	20	82	2	2	337	1	4.755555556
2	152	0	0	1	0	0	9447.807682	32	28	64	2	0	145	0	0.862068966
2	160	0	1	3	1	0	24870.19248	17	15	84	2	1	279	1	2.75
1	170	1	0	2	2	0	12985.23883	22	20	95	2	0	192	0	3.390243902
2	169	1	0	3	2	1	17661.10988	19	22	71	2	1	167	0	1.958333333
2	166	1	0	2	2	0	23420.39408	20	20	50	2	2	309	0	2.547619048
2	169	0	0	0	2	1	63778.6853	45	52	179	2	2	263	0	3.12962963
2	159	0	2	0	2	1	54193.98411	36	24	79	2	2	400	1	4.34
2	167	0	2	0	2	1	12720.73882	18	19	80	1	1	316	1	1.660377358
1	158	0	0	1	0	1	12875.12168	11	15	71	2	2	231	0	2.363636364
2	163	0	1	1	0	1	6907.204522	12	12	71	2	2	248	1	3.34
1	156	0	1	1	0	0	12035.65735	16	20	95	1	1	209	0	2.862745098
2	152	0	1	3	2	1	8679.000662	23	19	108	2	2	316	0	3.235294118
1	163	0	0	1	2	1	20516.5127	11	19	43	2	0	160	0	3.135135135
1	156	0	0	3	2	1	26321.97144	14	16	59	2	0	220	1	1.116666667
2	160	0	0	2	0	0	28637.71526	13	13	111	2	2	370	0	3.717948718
2	157	0	0	1	2	1	42481.52558	14	14	69	2	1	257	0	2.791666667
1	160	0	1	1	2	0	24778.56073	13	14	67	2	2	285	1	1.232142857
1	169	1	1	3	2	1	18575.79817	23	21	30	1	2	255	0	2.390243902
1	161	1	0	2	2	0	51137.22994	60	30	70	1	2	343	0	3.619047619
1	160	0	0	3	2	1	24154.46906	15	15	92	2	2	223	0	3.30952381
2	166	1	0	2	0	1	21454.76693	10	10	84	2	2	342	1	2
2	171	0	1	1	0	1	4059.569113	14	24	82	2	0	279	1	1.74137931
1	164	0	2	0	2	1	41682.12639	22	18	66	1	2	273	1	1.476923077
1	165	1	1	0	2	1	98786.30434	30	18	81	2	1	302	0	3.628571429
2	154	0	2	3	0	1	11286.11634	36	31	90	2	2	342	0	2.840909091
2	172	1	1	2	2	0	24829.4998	35	20	88	2	2	298	1	3.973684211
2	155	1	2	0	2	1	80797.59378	26	15	101	2	1	296	0	2.48
1	164	1	2	0	2	1	14259.27162	60	47	86	1	1	345	1	5.571428571
2	159	1	0	2	1	1	18720.25644	18	28	82	2	0	207	0	1.225806452
1	159	0	2	3	1	0	33065.08906	9	19	100	2	2	249	1	2
2	158	0	2	0	2	0	74573.45255	17	31	43	2	0	250	1	1
1	172	0	2	1	2	1	10341.06588	14	18	79	2	1	298	0	2.520547945
2	172	1	2	1	2	1	7850.989831	28	24	73	2	1	283	0	2.111111111
2	155	0	0	2	2	1	15041.02673	23	19	102	2	2	305	0	2.041666667
2	163	1	1	0	0	0	14005.44606	19	21	93	2	2	185	1	4.8
2	162	1	0	3	2	1	77748.4078	24	18	56	2	1	228	0	2.979166667
1	163	0	2	0	2	0	195271.9109	12	17	79	2	1	220	1	2.391304348
2	168	1	0	3	2	1	12003.41133	54	29	64	2	2	362	0	3.847826087
1	164	1	2	3	1	0	7000.844099	12	14	70	2	1	248	0	2.344827586
1	167	0	2	1	2	0	4073.067624	26	31	84	1	2	314	1	3.780487805
2	157	0	2	1	0	0	21670.68483	8	13	106	2	2	219	1	1.754385965
1	168	0	1	1	0	1	6619.354887	16	20	100	2	2	331	1	2.756097561
2	154	0	0	0	1	1	45892.41318	13	16	42	2	0	156	0	1.875
1	158	0	1	3	0	0	28743.18069	11	12	89	2	2	336	0	2.320754717
1	165	0	2	0	2	0	39582.99228	9	18	85	2	1	311	0	2.95
2	150	1	2	0	2	1	29671.86425	17	20	60	2	1	219	1	1.537313433
1	166	1	2	3	2	1	11215.84263	26	23	63	2	2	249	1	2.871794872
2	165	0	0	2	0	0	12092.70198	10	12	48	2	1	172	0	1.8
1	159	1	1	3	2	1	48996.64842	15	15	75	2	0	245	0	2.226415094
1	162	1	1	2	2	0	26236.72383	21	15	81	2	1	281	0	3.962264151
2	157	1	0	3	2	1	42967.04487	49	42	85	2	0	200	0	4.020833333
1	158	1	1	1	2	0	9388.295021	14	19	65	2	2	325	0	3.16
1	152	0	0	1	2	1	8515.308619	10	13	89	2	2	248	0	2.509090909
2	153	0	0	1	2	1	23461.20443	9	13	49	2	1	301	0	2.412698413
1	155	0	1	0	0	1	54234.7902	13	19	63	2	1	301	1	2.028169014
2	167	0	0	0	2	1	31742.10583	11	13	64	2	2	332	0	2.103448276
1	152	0	0	1	1	1	5288.120702	11	13	42	2	2	221	0	3.066666667
2	151	0	0	3	0	1	16945.94989	12	11	69	2	2	239	0	2.941176471
2	171	0	2	0	1	1	46093.99303	14	26	69	2	0	204	0	1.852272727
2	168	0	2	3	1	0	9902.44259	12	18	110	2	0	235	1	2.916666667
2	158	1	1	0	2	1	92413.98583	32	24	74	2	2	329	1	3.644444444
1	167	0	1	0	2	1	59013.30196	18	13	79	1	2	294	1	2.793103448
1	155	0	1	0	2	0	19701.20447	13	17	56	2	0	255	0	2.517241379
2	161	0	0	0	2	1	49214.73583	12	20	58	2	1	169	0	0.97260274
2	157	0	0	1	0	1	18905.27136	14	17	56	2	2	179	0	0.921052632
3	156	1	1	3	2	1	12371.65624	42	24	42	1	0	318	0	1.456521739
1	158	0	1	1	2	1	9480.973405	21	18	124	2	2	310	0	2.222222222
2	152	1	0	1	1	1	7166.890945	35	23	54	2	1	242	0	1.705882353
1	156	1	2	1	2	1	7985.082531	15	22	92	1	2	183	1	2.605263158
1	160	1	1	1	2	0	29268.62302	11	17	65	2	1	203	1	2.41509434
2	149	0	1	0	2	1	93758.10759	18	19	66	2	2	366	0	3.395348837
2	158	0	1	0	2	1	70003.73288	23	25	48	2	2	268	1	2.101694915
2	158	0	0	0	2	0	37386.11266	17	13	90	2	2	343	0	5.371428571
2	165	0	2	1	2	0	11997.60322	14	17	60	2	1	192	1	2.605633803
2	161	0	1	0	2	1	71981.05794	31	32	84	2	1	272	0	1.18627451
1	154	1	0	2	2	0	44622.92715	13	20	79	2	0	216	0	1.693548387
1	159	1	0	0	1	1	59384.93882	17	17	56	2	1	259	0	0.890625
1	152	0	0	1	1	1	23150.78599	9	15	51	2	1	175	0	1.841269841
2	164	0	0	3	2	1	21865.35179	16	20	107	2	0	200	0	1.696969697
2	158	1	2	0	1	0	20160.76955	32	25	100	2	1	277	1	4.972972973
2	163	1	0	0	1	0	68615.37036	32	25	61	2	2	344	1	5.542857143
2	153	1	1	0	2	1	177873.9598	16	21	44	2	1	206	0	2.732142857
2	166	0	1	2	1	0	17058.15146	17	21	138	2	2	285	0	2.944444444
2	162	1	1	3	2	1	49166.05503	26	20	79	2	1	274	0	2.545454545
1	161	0	0	2	2	0	21869.85349	11	15	91	2	2	266	0	2.673913043
2	170	0	1	1	2	1	10733.81931	14	16	121	2	0	257	1	2.46
1	158	0	0	0	2	0	87175.19518	17	19	57	2	1	291	0	2.127272727
2	165	0	0	3	2	1	15807.77273	7	22	41	2	0	186	0	0.401709402
2	166	0	0	0	2	0	88851.87072	8	11	87	2	2	235	1	2.604166667
1	167	1	1	3	2	1	4810.187467	32	23	118	1	2	268	1	2.911111111
1	172	0	0	3	1	0	28988.91587	12	11	80	2	2	192	0	2.446428571
1	161	0	2	1	2	1	14424.25465	16	21	86	1	0	213	1	1.908045977
2	168	0	0	2	2	0	11114.56916	28	14	50	2	2	301	0	6.826086957
2	156	1	0	3	0	1	11793.61858	14	18	76	2	1	181	0	3.205128205
2	172	0	2	0	2	1	101008.3942	27	29	71	2	0	247	0	1.580246914
2	172	0	1	1	2	1	14630.68773	14	16	79	2	2	295	0	6.571428571
1	166	1	2	1	2	1	12816.20073	34	20	55	2	1	287	0	3.632653061
1	156	0	1	3	2	0	11727.95441	19	19	77	2	2	240	0	3.418604651
1	160	1	0	1	1	0	29656.86447	13	13	72	2	2	184	0	2.468085106
1	168	1	2	1	2	0	5377.689445	21	18	89	2	2	253	1	1.631578947
2	157	0	2	0	0	0	46812.06738	9	12	129	2	1	241	1	2.225806452
2	156	1	0	0	0	1	21434.03819	20	20	65	2	0	162	0	2.240740741
1	152	1	1	1	0	1	4112.470226	17	28	64	2	1	247	1	1.611111111
1	171	1	0	1	1	0	10253.69287	10	19	53	2	0	151	0	1.509803922
1	162	0	0	3	2	1	11663.5596	11	15	68	2	0	185	0	1.927272727
1	168	1	2	1	0	0	5267.945929	13	22	70	1	1	201	1	2.2
1	165	1	1	3	1	0	32895.26924	27	23	53	2	1	274	0	3.333333333
1	169	0	0	3	2	1	24774.84153	16	21	57	2	0	202	0	2.646153846
1	170	1	1	3	2	1	6069.84143	27	23	40	2	0	224	0	2.490566038
2	170	1	0	1	2	1	7792.275168	81	37	48	2	2	368	0	3.744680851
2	162	1	0	2	0	0	66034.80272	43	29	102	2	2	363	0	2.634146341
2	161	1	0	0	0	1	91032.37324	11	18	78	2	2	234	0	4.125
2	168	1	0	2	2	0	16597.68813	18	18	78	2	2	317	0	1.655737705
2	151	1	2	0	2	0	28051.84105	26	19	71	1	2	249	0	1.897435897
2	164	1	2	0	1	1	5577.796375	50	37	71	2	2	347	1	2.674418605
1	153	0	0	1	2	1	15463.9622	9	17	49	2	2	233	0	2.1
2	156	0	0	1	0	1	4697.866907	21	18	69	2	2	263	0	4.418604651
2	158	1	2	0	2	1	78211.57294	20	19	58	2	2	345	1	4.780487805
1	152	0	0	1	0	1	11800.76087	12	13	72	2	1	180	0	1.788732394
2	170	0	0	2	0	0	14329.72774	10	13	120	1	2	267	0	3.384615385
2	169	0	1	3	2	1	7706.643587	9	13	47	2	0	280	0	2.2
2	151	1	0	0	2	0	22939.46149	15	18	72	2	1	191	0	2.388888889
1	159	0	0	2	0	0	47483.83597	17	14	55	2	1	234	0	2.70212766
2	162	0	2	0	0	1	32169.00286	18	31	110	1	2	286	0	2.510638298
1	158	1	0	1	1	1	7508.911514	14	20	64	2	1	280	0	2.717948718
2	165	0	2	0	2	1	71280.78863	49	35	63	2	1	230	0	1.805194805
2	160	0	0	0	1	0	65534.08754	8	15	43	2	0	146	0	0.705882353
2	171	1	1	3	2	1	8097.173204	29	22	74	2	1	282	0	3.266666667
2	149	0	0	3	0	0	58046.70394	9	13	46	2	0	151	0	2.527777778
2	167	1	0	3	0	0	19207.74509	10	14	59	2	0	227	0	3.625
1	158	1	0	0	0	1	27684.15217	18	22	65	2	1	242	0	2.020408163
1	165	1	2	0	2	0	105366.5274	18	16	81	2	1	371	1	2.708333333
1	169	1	1	3	0	0	41975.11011	15	20	75	2	2	253	0	2.534883721
2	168	1	2	0	2	1	28644.46127	7	15	75	2	0	184	1	2.123076923
2	158	0	0	0	0	1	53449.65828	10	13	39	2	0	200	0	1.963636364
1	152	0	2	1	0	0	6018.392291	27	18	109	1	2	249	1	0.866666667
2	151	0	1	1	1	0	6298.165635	11	15	63	2	1	241	0	3.540540541
1	169	1	1	3	2	1	12610.26073	25	26	66	2	1	270	0	2.959183673
1	165	0	2	3	1	0	11202.86217	28	29	134	1	2	343	1	2.563636364
1	155	1	0	2	2	0	20847.50811	34	21	87	2	2	266	0	2.533333333
2	156	0	1	0	2	0	30716.90473	11	16	77	2	0	275	0	2.593220339
2	164	0	2	2	0	0	3204.885238	53	46	66	2	2	302	1	3.72
1	164	1	0	3	2	1	15511.08078	30	18	50	2	2	364	0	7.958333333
2	166	0	1	1	2	1	15235.90156	9	14	90	2	2	285	0	2.611940299
1	157	1	2	0	2	0	10885.90563	30	27	46	2	2	292	0	3.195121951
1	169	0	0	3	0	1	17726.89745	8	14	63	2	1	201	0	1.722222222
2	171	0	0	0	2	1	40426.06702	9	12	61	2	1	211	0	1.507692308
1	161	0	1	3	2	1	9169.904802	24	15	106	2	1	336	1	3.076923077
1	170	1	1	2	2	0	30456.91588	23	21	77	2	2	311	1	4.068965517
1	167	0	0	0	0	1	14778.93396	13	14	56	2	2	267	0	2.909090909
1	158	0	1	0	2	1	133834.4065	13	15	45	1	2	238	1	1.324675325
2	157	1	0	0	2	1	182004.2187	21	21	77	2	2	330	0	3.4
2	156	1	1	0	2	1	33534.59138	25	16	80	2	2	335	0	4.361111111
2	157	0	0	3	1	1	45212.47118	13	18	62	2	0	212	0	1.510204082
2	162	0	0	0	2	1	117800.3642	14	15	52	2	0	188	0	1.516666667
2	154	0	1	2	2	0	19455.51546	20	21	86	1	1	277	0	1.863636364
1	150	0	1	3	0	0	6491.764835	15	13	113	1	2	330	1	7.16
2	164	1	0	3	2	1	24516.40083	28	18	112	2	1	306	0	5.289473684
2	169	0	1	0	2	1	109064.3984	30	29	80	2	2	400	1	3.489361702
2	153	1	0	0	2	1	226863.3932	20	23	63	2	0	191	0	0.884057971
1	167	0	1	1	1	0	3497.376908	30	20	97	1	1	359	1	2.87804878
2	162	1	1	0	2	1	29683.8769	19	17	82	2	2	338	1	4.166666667
1	172	0	1	1	0	0	27432.48071	12	11	66	2	2	292	0	2.577777778
1	169	1	1	3	2	1	12081.68008	40	29	65	2	1	308	0	4.044444444
2	156	1	2	3	2	1	4620.717514	31	40	77	2	1	249	0	4.918918919
1	171	0	0	1	0	1	5301.404153	7	9	73	2	2	243	0	1.924528302
2	151	1	1	3	2	1	28551.37211	17	15	73	1	0	241	0	6.613636364
2	153	0	1	3	2	1	16525.50654	20	23	79	2	0	216	0	1.294117647
1	149	1	1	0	2	1	11066.45654	23	15	59	1	2	292	1	5.029411765
1	158	0	1	2	0	1	17275.24866	16	17	47	2	2	316	0	2.4375
1	151	1	0	0	2	1	78690.46604	15	20	52	2	0	177	0	2.301886792
1	152	1	1	1	0	0	13105.51277	11	23	61	2	0	207	0	0.5125
1	154	0	2	2	2	1	13280.90046	41	37	77	2	1	276	1	1.927272727
2	154	0	2	0	2	1	8777.568251	44	43	53	2	0	276	0	1.291139241
1	165	0	2	0	2	1	96188.50263	17	14	100	1	2	380	1	5.15625
1	150	0	0	1	0	0	8904.588161	16	21	51	2	0	146	0	1.808219178
1	157	1	2	0	1	0	11631.88694	16	17	79	2	1	251	1	1.407407407
1	163	1	2	1	2	1	5893.614407	19	18	70	2	2	259	0	1.666666667
2	161	1	1	2	2	0	22817.42057	51	32	52	2	2	330	0	2.727272727
2	158	0	1	0	1	1	18950.70651	9	16	55	2	2	281	0	2.711538462
2	152	1	1	3	2	1	6906.01452	22	25	65	2	0	245	0	3.024390244
2	151	0	1	3	2	1	35310.55521	16	14	117	2	2	286	0	2.367346939
2	156	1	0	3	2	1	10630.29962	23	13	101	2	2	275	0	2.475
2	158	1	2	0	0	0	8489.278054	19	18	51	2	1	294	0	5.53125
1	158	0	0	0	2	1	58828.29757	9	12	47	2	0	187	0	1.31372549
1	156	0	1	1	0	1	14355.01682	9	16	71	2	2	257	0	2.862745098
1	162	1	1	2	1	1	25824.55197	20	20	59	2	1	291	0	4.037037037
1	172	0	1	1	2	1	15222.80645	11	20	67	2	1	240	0	0.666666667
1	163	0	0	1	2	1	26116.68841	14	15	59	2	2	257	1	1.814814815
2	163	0	0	1	0	0	11172.20961	8	17	48	2	2	175	1	2.081632653
1	163	0	1	1	0	0	7306.150465	14	15	96	1	1	343	1	2.723076923
1	164	1	1	0	2	0	91785.47197	13	22	87	2	1	324	1	5.757575758
1	169	1	2	3	1	1	11444.11476	12	16	90	2	1	238	1	2.054794521
1	165	1	2	0	2	1	47061.22991	18	21	90	2	2	293	1	3.142857143
1	169	0	0	3	0	0	34583.59233	15	18	60	2	1	227	0	4.138888889
1	161	0	1	3	2	1	24336.66719	14	17	78	2	1	254	0	2.928571429
2	170	1	1	3	2	0	5786.907952	37	18	107	2	1	392	0	7.266666667
2	164	0	2	2	2	0	5396.377506	18	21	114	2	1	346	0	3.488372093
2	165	0	1	0	0	0	27808.11751	16	21	60	2	0	246	0	1.571428571
1	162	1	1	0	2	1	104282.1673	22	17	64	1	1	321	0	3.3125
1	157	0	2	3	2	0	132704.2591	19	26	56	1	2	304	1	2.931034483
1	150	1	2	2	0	1	6932.999678	16	16	107	1	1	300	0	1.557377049
2	150	1	0	0	0	0	27934.3431	23	19	91	2	2	303	0	3.375
1	167	0	0	1	2	1	5959.071229	16	14	90	2	2	310	0	1.76
2	160	1	1	1	2	1	17026.74583	13	18	107	2	2	306	0	2.54
1	160	1	0	2	0	0	11711.26644	89	85	114	2	1	269	0	3.532258065
2	164	0	0	0	2	1	104830.9354	19	23	97	2	2	276	0	2.233333333
1	161	0	2	0	1	0	19708.19016	14	15	83	2	1	262	1	5.285714286
2	159	0	1	0	1	0	35413.78751	73	59	99	2	1	246	0	1.140625
1	153	0	2	1	2	0	8763.253338	19	21	72	1	1	260	1	1.745098039
1	171	1	2	1	2	1	7507.23027	18	24	59	2	2	265	0	1.96
1	168	1	0	1	0	0	11927.83511	28	20	80	2	0	194	0	1.803571429
2	153	0	0	3	2	1	24353.40533	13	12	85	2	2	264	0	4.074074074
2	149	1	0	0	2	1	66523.50382	35	49	51	2	0	193	0	2.5
2	166	0	1	0	0	1	16461.4278	11	11	84	1	2	322	0	4.326923077
2	165	1	0	2	2	1	27791.12902	22	24	68	2	1	337	0	2.088235294
1	169	1	1	2	2	1	33420.66737	30	14	100	1	2	308	0	4
1	152	1	1	1	2	1	16635.00732	26	35	97	1	2	320	1	2.879310345
2	151	0	2	1	0	1	4925.783899	15	21	86	2	0	166	0	0.660377358
1	163	0	2	1	0	1	7734.894009	11	16	73	2	2	251	1	1.723076923
2	155	1	0	2	2	0	9686.082187	27	20	76	2	2	297	0	7.371428571
2	151	0	1	0	2	1	34890.83455	16	18	87	2	2	341	0	2.84
2	152	1	0	0	2	1	52662.54473	18	18	71	2	2	400	1	3.333333333
1	157	0	1	0	0	0	27509.68544	27	24	106	1	2	344	1	3.244444444
1	160	1	1	2	1	1	55303.35513	46	30	76	2	2	312	0	1.948275862
2	159	1	2	0	2	1	36938.06857	25	25	62	1	1	281	1	3.617647059
1	162	1	0	3	0	0	32427.31182	33	23	77	2	1	240	0	3.551020408
1	166	1	0	3	2	1	29675.48822	35	105	78	2	0	168	0	1.303030303
2	172	0	1	0	2	0	16085.96809	14	26	41	1	2	279	1	4.703703704
1	156	1	1	3	2	1	10185.73108	33	25	53	2	0	251	0	2.576271186
2	168	0	0	2	2	1	13929.38654	13	22	58	2	1	162	0	1.122222222
1	169	1	0	3	0	0	53106.55655	13	20	68	2	0	170	0	2.682926829
3	156	0	2	3	0	0	12845.86106	17	18	87	2	2	273	0	1.87037037
2	161	0	0	3	0	1	22343.47643	16	22	48	2	0	158	0	0.898989899
2	164	1	2	0	2	1	56935.4917	17	18	80	2	2	252	0	3.461538462
1	162	1	0	3	0	0	25482.19266	38	26	113	2	2	267	1	3.195121951
2	170	0	1	1	1	1	11301.31784	12	13	56	2	2	281	1	2.197183099
1	168	0	0	1	2	1	21007.871	13	15	89	2	2	220	0	2.12244898
2	165	1	1	2	0	0	19193.17281	17	16	69	2	2	285	0	3.4375
2	164	1	0	0	2	1	49393.2115	24	23	70	2	1	187	0	1.789473684
2	169	1	0	1	2	0	14475.10359	13	22	59	2	0	221	0	2.22
1	172	1	1	3	2	1	14847.12096	33	31	87	2	1	298	0	4.655172414
1	153	0	2	3	0	0	11713.80205	16	16	132	2	2	368	0	2.921568627
1	166	0	1	1	2	0	44962.7294	11	17	52	2	0	205	0	1.565217391
2	159	0	1	0	2	1	30695.73409	49	23	97	2	2	264	0	2.519230769
1	155	1	2	2	2	0	5410.092842	28	29	205	2	0	257	1	4.487804878
2	149	0	0	0	2	1	113390.2571	15	31	38	2	0	159	0	1.945454545
1	154	1	2	2	2	0	9867.49429	35	30	69	1	1	273	0	2.333333333
1	162	1	0	0	0	0	20355.68886	28	20	51	2	2	309	0	3.684210526
2	162	1	0	3	1	0	58609.4376	8	19	67	2	0	252	0	2.236363636
1	150	1	0	1	1	1	8059.916305	11	27	95	2	0	218	0	1.803571429
2	163	0	0	1	1	1	10830.19151	19	19	65	2	2	212	1	1.729166667
2	158	0	1	0	0	1	17695.88683	19	16	114	2	1	343	1	2.6
2	168	1	1	0	2	1	38293.33355	22	18	73	1	1	217	1	2.694444444
1	168	0	2	1	1	1	6007.180078	55	42	62	2	2	267	1	2.714285714
3	156	1	1	0	2	1	72272.91784	99	62	73	2	1	392	0	2.961538462
2	155	0	0	0	2	1	33556.70618	16	13	63	2	2	230	0	2.717948718
1	169	1	1	3	2	1	10476.34622	19	19	85	2	0	209	0	3.914893617
1	167	1	0	0	0	0	16059.85146	33	23	55	2	0	217	1	4.5
2	149	0	2	0	2	1	109582.3928	16	20	82	2	1	254	0	1.95890411
2	161	1	2	3	2	1	8089.093085	18	15	87	1	2	398	1	2.431034483
2	152	0	1	2	2	0	8861.93955	24	25	90	2	2	367	1	4.552631579
1	172	0	0	0	2	0	163885.9908	18	16	74	2	2	307	0	1.961538462
2	162	1	0	3	2	1	34874.45933	9	16	82	2	0	241	0	1.474576271
2	160	0	0	3	2	1	18397.31391	11	15	44	2	0	125	0	1.56097561
2	163	0	0	0	2	1	41134.10975	17	18	55	2	0	174	0	3
1	164	0	0	3	2	1	19250.94256	12	13	69	2	2	238	0	2.073170732
2	158	0	1	0	2	1	76302.86629	11	18	41	2	2	281	0	1.523809524
2	166	1	2	0	2	0	25102.39136	10	17	82	2	0	249	0	2.796875
1	164	0	0	3	0	1	17454.67361	10	11	44	2	2	312	0	2.612244898
1	170	0	0	0	2	1	73224.60547	14	21	41	2	1	228	0	1.571428571
1	169	0	0	3	2	1	17358.3311	23	14	96	2	1	261	0	4.055555556
2	158	1	1	0	2	1	54858.24372	26	20	69	1	2	400	0	5.228571429
1	157	0	1	0	1	1	28968.88511	27	16	77	2	2	341	1	2.186440678
1	151	1	0	1	2	0	27720.39264	20	16	64	2	2	367	1	3.823529412
2	169	1	2	1	0	0	5074.837955	13	17	99	2	0	181	0	1.4125
1	170	0	1	1	2	1	7789.773584	8	15	52	2	1	233	1	2.886363636
2	170	0	2	1	2	1	3895.53135	22	19	75	1	2	377	1	2.480769231
2	164	1	1	2	2	0	5592.647685	21	28	96	2	1	181	1	4.2
2	159	1	2	3	2	0	13027.45916	11	15	87	2	1	296	0	3.82
1	167	0	1	0	0	0	10242.09116	10	12	75	2	2	347	0	4.827586207
2	159	1	2	1	2	1	4384.514911	36	29	76	2	1	211	1	1.345679012
1	169	1	0	3	2	1	47249.17179	27	29	89	2	1	251	0	2.375
1	154	0	2	3	2	1	15768.56343	11	17	76	1	1	295	1	1.918032787
2	155	1	2	1	0	0	7066.700932	9	16	82	1	0	218	1	1.693877551
1	165	1	2	0	2	1	36503.52939	16	23	70	2	0	230	1	1.916666667
1	161	0	0	3	2	1	16516.45119	12	13	34	2	0	180	0	2.863636364
2	156	0	0	1	0	0	6271.593806	8	16	59	2	0	231	0	2.235294118
1	158	0	1	2	0	0	10217.93872	32	31	83	2	0	205	0	1.685393258
1	163	0	2	1	0	0	17076.97714	17	23	79	1	0	247	1	1.641791045
1	153	0	1	3	2	1	24366.17139	12	18	76	2	1	243	0	2.977272727
1	172	0	1	1	0	1	15752.53615	40	58	67	2	1	344	1	4.435897436
2	161	1	1	1	0	0	16457.2316	41	23	92	2	2	337	0	6
2	170	0	0	1	0	1	12619.90764	12	20	95	2	2	245	0	1.962264151
1	153	0	1	1	2	1	11394.21023	14	15	55	2	0	103	1	2.013888889
2	165	0	1	2	2	0	11425.12629	32	21	95	2	2	310	1	3.292682927
1	150	0	0	1	1	1	4022.61679	13	16	90	2	2	251	1	3.72
1	169	0	0	3	2	1	29427.28227	16	21	48	2	0	223	0	2.476190476
1	159	0	0	3	1	1	36277.37479	34	20	58	2	1	244	0	2.571428571
1	168	1	1	3	2	1	26063.74953	43	23	78	2	1	371	1	2.6
2	168	0	1	0	1	1	13904.05881	63	45	77	1	2	285	1	3.139534884
3	156	0	0	1	2	1	19171.80995	15	17	90	2	0	298	0	1.229508197
2	158	0	0	0	0	1	53642.39327	14	15	66	2	2	275	0	3.840909091
2	157	0	0	0	2	1	109094.5868	19	17	47	2	0	232	0	1.38028169
2	167	0	1	0	2	1	15392.72645	16	17	70	2	2	265	1	1.434210526
1	170	1	0	3	2	1	8836.914423	54	29	96	2	1	341	0	4
1	172	1	1	2	0	0	88912.08215	19	13	95	1	2	331	0	2.075
2	151	0	2	0	1	1	17999.55237	14	24	61	2	0	216	0	3.031746032
3	156	1	2	0	2	1	58418.68004	40	27	57	1	2	385	1	2.6
1	169	0	1	0	2	1	167096.907	14	15	84	2	2	306	1	2.379310345
3	156	1	0	3	2	1	33899.72859	25	27	76	2	2	302	0	4.416666667
1	172	0	0	1	2	1	27981.68381	9	16	86	2	2	245	0	2.654545455
1	150	1	0	3	0	0	7193.173734	20	20	81	2	0	143	0	1.636363636
2	155	1	0	3	1	1	9815.474073	13	16	44	2	1	132	0	1.617647059
3	156	0	0	2	2	0	30636.08236	10	17	50	2	1	231	1	3.722222222
2	162	0	1	1	2	1	38984.0269	16	17	67	1	2	273	1	2.195652174
2	164	0	2	0	0	0	18392.46172	12	15	110	2	2	312	1	3.291666667
1	165	0	2	0	0	0	24541.94669	14	19	89	1	1	291	1	1.95
2	157	1	1	3	0	1	26623.3363	21	24	57	2	2	281	0	2.935483871
1	155	1	2	0	2	1	59211.03982	33	27	54	1	1	350	1	3.846153846
2	166	0	1	0	2	1	6139.635849	14	18	116	1	2	360	1	2.568181818
2	157	1	2	0	1	0	38752.48675	56	38	90	1	1	340	1	4.95
1	169	0	2	0	2	0	62179.11299	14	23	73	2	2	270	1	1.234567901
1	167	0	0	1	1	1	9493.037002	9	12	61	2	0	221	0	2.178571429
2	151	1	0	1	0	0	10450.34537	24	27	60	2	2	339	0	3.159090909
2	153	0	0	3	2	1	92444.91345	9	12	67	2	1	305	0	1.75
2	154	1	1	3	2	1	5884.426239	45	31	74	2	1	292	0	3.368421053
1	159	1	2	0	2	1	26996.65292	16	18	92	2	0	293	1	3.088888889
2	155	0	0	1	0	1	6365.819787	13	19	82	2	2	193	0	1.611940299
1	151	0	0	3	2	1	17880.39129	17	17	103	2	2	296	0	2.434782609
1	163	1	1	3	2	1	51200.92557	35	27	96	2	2	400	1	8.518518519
2	168	0	1	0	2	1	35391.18398	10	14	98	2	2	220	0	2.875
1	152	1	0	3	1	0	21820.36231	17	22	57	2	0	198	0	2.225
1	169	0	1	3	2	1	17047.59034	17	18	52	2	1	233	1	3.236363636
1	168	1	2	1	0	1	4441.921032	13	21	89	1	0	206	0	1.380952381
1	158	1	1	3	0	0	22301.70407	38	28	58	2	2	353	0	2.777777778
1	170	0	0	1	2	1	16409.43158	15	20	112	2	0	190	0	1.93220339
2	170	1	1	1	2	0	5307.826977	17	19	41	2	2	255	1	4.441860465
2	159	1	2	0	2	0	52674.81616	20	17	79	2	2	356	0	2.666666667
1	158	0	1	1	0	0	12230.16721	20	16	99	2	2	273	1	3.92
2	168	1	1	2	1	0	8308.466828	20	20	116	1	1	234	0	4.422222222
1	164	1	1	3	2	1	12846.48454	25	21	77	2	2	319	1	3.777777778
2	153	1	1	3	0	0	33078.21907	47	28	81	1	2	400	1	3.047619048
2	159	0	2	0	1	0	25354.97261	20	23	72	2	2	280	1	1.553846154
2	171	0	1	1	0	1	9041.514385	31	19	70	1	2	384	1	1.719298246
2	153	1	0	3	2	1	28367.32537	13	23	49	2	1	213	0	3.321428571
2	167	0	1	3	2	1	8611.104223	47	32	97	2	2	385	1	3.782608696
2	153	1	2	3	2	0	26895.12914	11	16	72	2	2	400	0	2.533333333
1	157	0	1	0	2	0	182220.2953	10	14	67	2	1	286	0	2.645833333
1	165	0	1	0	2	1	99925.30966	11	15	55	2	0	155	0	1.277777778
2	155	1	0	0	2	1	50874.88309	15	12	58	2	2	354	0	2.377358491
1	164	0	0	0	2	1	115152.769	15	15	71	2	2	317	0	2.4375
1	149	1	0	0	2	0	67505.72725	46	34	79	2	2	311	1	4.051282051
1	158	0	0	0	1	1	24513.87184	21	17	94	2	2	232	0	2.241935484
1	157	1	1	0	1	0	27429.99817	15	18	94	2	1	316	0	4.137254902
1	160	0	0	2	1	0	36366.12183	17	15	63	2	0	297	0	2.040816327
2	164	1	0	2	1	0	11221.97659	28	21	67	2	1	297	0	4.222222222
2	164	1	2	2	1	0	9722.899966	17	18	72	1	1	400	0	1.586956522
1	150	0	0	1	0	1	8444.815115	7	16	66	2	0	154	0	1.273809524
1	155	0	1	0	1	0	27582.07937	31	20	124	1	2	400	0	2.166666667
1	150	1	2	1	0	0	4890.413259	21	15	53	2	1	226	1	1.76744186
1	158	0	2	3	0	1	10021.80007	115	78	203	2	2	235	1	4.428571429
2	163	0	1	0	2	1	60460.98917	35	29	57	2	2	375	1	3.853658537
3	156	1	0	1	2	1	19010.96872	21	22	53	2	2	209	0	3.138888889
2	165	1	2	3	1	0	7403.786312	30	24	79	2	2	317	0	3.159090909
1	167	0	1	1	2	0	10497.37603	14	16	79	1	2	337	1	1.456521739
2	160	1	0	1	2	0	32271.48407	45	28	73	2	2	248	0	4.159090909
1	162	0	1	0	2	1	109634.8702	17	14	90	2	2	365	0	3.12244898
1	161	0	1	0	0	1	62170.81518	20	25	67	2	2	259	0	2.481481481
2	170	1	0	1	1	1	10233.50416	29	20	57	2	1	147	0	2.655737705
1	161	1	2	0	0	0	15912.05222	21	20	61	1	2	324	1	4
1	170	1	2	2	2	1	13312.56931	26	18	64	2	2	344	0	3.272727273
1	163	0	2	0	2	1	163510.5768	19	12	130	2	2	353	0	3.115384615
1	164	1	1	3	0	0	26868.64494	39	26	28	1	1	271	1	4.034482759
2	166	0	2	1	1	1	8527.412918	16	17	65	2	2	204	1	2.97826087
1	157	0	0	0	2	1	67920.97005	10	13	58	2	0	303	0	1.84057971
2	163	0	1	1	2	1	10207.51733	10	11	62	2	2	293	1	2.15
2	156	1	2	0	2	1	13046.59736	12	10	70	2	2	385	1	2.744186047
1	168	1	0	2	0	0	21343.2063	13	20	81	2	0	195	0	1.459459459
1	157	1	2	0	1	1	7794.337201	16	25	117	2	1	232	0	2.222222222
1	172	1	1	2	0	0	32047.12379	8	18	92	2	1	155	1	4.527777778
1	172	0	0	1	2	1	36285.04773	8	12	54	2	2	188	0	0.970588235
2	154	0	1	0	1	0	34192.75393	14	17	94	2	1	306	0	1.774647887
2	158	0	2	3	2	0	7574.222988	18	21	81	2	0	288	0	3.977272727
2	155	1	0	2	2	1	22108.28498	20	17	59	2	1	220	0	2.232142857
1	171	1	0	1	2	0	11762.72613	15	21	47	2	0	249	0	1.681818182
2	157	1	1	1	0	0	28971.42179	18	14	107	1	2	273	1	3.511627907
3	156	0	0	3	2	1	14549.33906	19	22	29	2	0	229	0	1.543478261
1	162	1	2	0	0	1	9662.052604	30	22	83	1	2	234	1	2.636363636
1	165	0	2	0	1	1	25785.70428	40	34	137	2	1	335	1	2.338709677
2	159	1	2	0	0	0	26839.50656	24	19	86	1	1	278	1	3.851851852
1	159	1	2	2	2	1	14072.50111	14	14	59	2	2	279	1	1.86
2	160	0	1	2	0	0	15633.59265	17	14	160	1	2	334	0	3.9
2	154	0	0	2	1	1	19514.12056	49	28	96	2	2	338	0	4.416666667
2	149	0	1	0	2	0	48974.70095	16	17	85	1	2	351	1	2.961538462
1	172	0	1	3	1	0	29035.51666	8	13	74	2	1	225	0	1.404761905
1	168	0	0	1	1	1	9255.569561	8	9	125	2	2	290	1	2.905660377
2	164	0	0	0	2	1	43803.22066	14	14	78	2	2	100	0	2.219512195
2	168	0	0	0	2	1	37497.98149	8	13	59	2	0	191	0	0.928571429
1	161	1	2	0	2	1	18560.98478	18	18	86	2	2	309	1	3.32
2	156	0	1	0	2	1	30121.62001	58	31	91	2	2	315	0	3.196428571
2	167	1	1	0	2	1	44055.14588	46	23	62	1	2	369	0	1.771428571
1	169	1	2	3	0	0	7120.434561	13	10	100	1	0	242	0	2.763157895
2	168	0	2	0	2	1	41008.0431	47	30	57	2	2	234	1	1.943396226
1	165	0	1	3	0	0	8044.251131	14	17	125	2	2	329	1	2.75
2	171	1	1	3	2	1	6689.387802	19	21	64	1	0	246	0	1.428571429
2	165	1	1	2	2	0	32946.73082	12	17	57	2	1	307	0	1.106060606
1	172	1	2	3	2	1	9462.756115	57	89	91	2	2	347	1	2.78
2	149	0	0	0	0	1	82362.95584	22	14	36	2	2	270	1	2.5625
2	153	1	1	1	2	1	13183.22233	17	20	52	2	2	265	0	2.8125
2	160	1	0	3	1	1	22945.50828	26	27	31	2	0	218	0	1.35
1	164	0	0	0	2	1	110790.0919	17	20	47	2	0	108	0	1.237113402
2	157	1	1	0	2	0	250752.7277	18	16	79	2	2	298	1	3.188679245
1	158	0	1	1	1	1	10631.63198	10	9	91	2	2	284	0	2.204081633
2	154	0	0	1	0	0	15892.60967	14	18	66	2	2	281	0	1.506329114
2	152	1	0	3	2	1	10173.21363	22	16	66	2	2	285	0	2.236363636
1	162	0	0	2	0	0	30380.72822	15	14	80	2	2	293	1	2.666666667
2	161	1	2	2	2	0	6784.641328	20	38	87	2	0	275	0	1.484375
2	161	0	0	2	1	1	24957.75463	13	16	65	2	2	269	0	2.018518519
1	164	0	1	1	2	1	15645.46917	13	29	51	2	2	291	0	1.068965517
1	162	0	1	1	0	1	12825.95158	39	30	88	2	2	329	0	1.105263158
1	158	1	2	1	1	1	2854.550106	14	19	60	2	2	294	0	7.060606061
1	155	1	0	0	1	1	49817.50849	12	19	70	2	1	100	0	3.085106383
2	164	1	1	2	2	0	15847.82299	30	24	103	2	1	352	0	6.72
2	172	1	1	1	2	1	13356.07358	10	12	65	2	1	207	1	1.211538462
1	158	0	2	3	2	1	22463.80935	12	18	89	2	2	214	0	2.125
1	157	0	0	0	2	0	38632.31642	24	23	53	2	2	262	0	3.021276596
1	159	1	1	2	2	1	51560.7463	42	23	68	2	1	306	1	3.638888889
2	152	1	0	1	2	1	7401.870976	21	20	71	2	2	313	0	3.066666667
1	172	0	1	1	0	0	25958.73558	21	24	70	2	2	313	1	4.8
1	158	1	1	0	2	1	111144.6112	38	27	98	2	2	323	1	2.369565217
1	152	1	1	2	0	0	11661.69856	35	18	125	1	1	297	1	4.810810811
1	172	0	0	1	1	0	21073.52932	8	13	66	2	0	148	0	1.541176471
1	152	0	0	1	0	1	9043.768843	12	13	64	2	2	400	1	2.285714286
1	150	1	1	0	2	0	176466.1469	32	19	57	1	2	284	0	1.3
2	172	1	1	2	1	1	26680.79413	16	19	89	2	0	271	0	2.645833333
1	166	1	0	0	2	1	177669.7668	28	21	102	2	0	188	0	2.5
1	150	0	0	1	1	0	11726.68252	7	11	81	2	2	283	0	1.4375
1	154	0	0	3	2	1	20256.52088	10	13	54	2	0	234	0	2.916666667
2	149	1	0	3	0	0	30948.85254	84	34	87	2	2	376	1	5.9375
1	169	1	0	3	2	1	24254.08007	24	19	62	2	1	243	1	5.806451613
1	152	0	1	1	0	0	10048.0542	19	15	93	2	2	400	1	4.394736842
1	160	0	1	3	0	0	36317.09734	14	13	67	2	2	267	0	2.265306122
2	171	0	0	1	0	1	26139.84674	9	19	62	2	0	139	0	1.25
1	169	1	1	3	2	1	13450.94477	21	17	58	2	1	283	0	4.121212121
1	157	0	0	0	2	0	12129.95534	13	14	73	2	2	355	0	1.727272727
2	159	1	0	2	0	0	17886.78851	117	68	255	2	1	361	1	6.517241379
1	168	1	0	0	2	1	56332.0652	20	20	95	2	0	203	0	4.459459459
1	153	1	2	0	2	1	91063.31458	14	16	87	2	1	272	0	3.476190476
1	153	0	2	0	2	1	17653.24298	21	26	90	2	0	237	1	1.182795699
2	169	1	0	0	2	0	72117.45889	54	45	30	2	2	320	0	4.352941176
1	161	0	1	3	2	1	32770.43991	26	21	107	1	2	309	1	3.578947368
2	161	1	2	3	2	1	10055.755	21	20	60	1	1	236	1	3.285714286
1	166	0	1	1	2	1	8803.685447	10	11	89	1	2	310	1	4.483870968
2	165	0	0	0	2	1	147246.6967	20	21	80	2	2	273	0	3.365384615
1	164	1	1	3	2	1	8592.649986	24	24	91	2	1	184	0	1.522727273
1	157	1	2	0	2	1	8670.948117	31	27	57	1	2	399	1	2.189189189
2	167	0	2	1	0	0	4137.109017	10	13	104	2	2	359	1	6.394736842
2	155	1	1	3	1	1	6022.250618	68	37	98	2	1	316	0	3.8125
3	156	0	2	0	0	1	49713.91998	15	16	67	2	2	241	1	1.483870968
2	167	1	2	0	2	1	6809.724674	34	27	70	2	1	207	0	3.078947368
2	157	0	2	1	2	0	15706.77517	19	19	93	2	1	180	1	1.802631579
1	168	1	0	2	0	0	16780.82762	50	26	101	2	2	377	0	4.482758621
1	166	1	0	3	2	1	57020.12019	30	20	65	2	1	286	0	1.97826087
2	170	1	1	3	0	1	9062.901601	21	22	64	2	0	208	0	4.323529412
2	151	0	2	0	2	1	34197.37555	12	12	91	2	2	192	1	4.192307692
2	164	1	0	3	2	0	14125.6744	123	72	49	2	2	344	0	3.673913043
2	163	0	2	0	2	0	27069.03325	27	25	66	2	2	379	0	2.056603774
2	151	0	1	2	2	1	6217.586686	18	16	90	2	1	237	0	1.042372881
2	151	0	2	0	2	1	36053.75877	17	18	103	2	2	224	0	2.877192982
1	170	1	1	1	1	1	11438.61742	25	22	77	2	2	318	1	2.428571429
1	161	0	1	0	2	1	97278.57468	8	12	61	2	0	252	0	3.255813953
2	161	0	0	2	2	1	47853.65844	12	15	49	2	1	292	0	3.139534884
1	161	0	0	0	0	1	43803.11411	29	17	55	2	2	385	1	4.25
1	163	0	0	1	2	1	19141.9203	16	17	96	2	2	266	0	1.916666667
2	152	0	0	1	2	1	18232.31032	36	23	59	2	1	294	0	1.592592593
2	170	0	1	1	2	1	7890.06348	17	19	83	2	2	277	1	3.632653061
1	157	1	2	0	2	1	49482.12109	20	19	75	1	2	309	1	1.914285714
1	161	1	1	3	2	1	11225.58778	14	16	54	2	0	214	0	1.075
2	153	1	1	1	2	1	13183.22233	10	18	94	2	0	168	0	2.052631579
2	160	1	0	3	2	1	46121.11238	39	28	48	2	0	234	0	1.536231884
2	152	0	0	3	1	1	15843.38861	16	16	97	2	2	301	0	1.836734694
1	149	0	1	3	0	0	12423.65757	10	13	76	1	1	280	1	2.52
1	157	1	2	3	2	1	10263.76818	24	26	63	2	2	284	1	1.439393939
1	152	0	1	3	2	1	24083.8592	15	16	53	2	0	229	0	2.772727273
1	161	1	2	1	2	1	8144.342941	21	23	49	1	2	365	1	1.096153846
1	152	0	1	1	2	1	11861.23101	25	20	44	2	2	265	0	2.690909091
1	150	0	1	0	2	0	59726.11928	40	31	121	2	2	257	0	2.419354839
1	155	0	2	2	2	0	9879.351967	23	22	73	2	1	371	0	1.673076923
2	168	0	1	0	2	1	37699.61962	26	20	75	2	1	324	0	3.089285714
1	150	0	1	1	2	1	5844.634967	14	13	58	2	2	266	0	3.194444444
1	156	0	2	3	2	1	12433.54527	12	14	80	1	2	354	1	1.301886792
2	167	1	1	0	1	1	43067.23556	15	15	66	2	2	304	1	2.423076923
1	156	0	1	3	1	1	21674.41831	16	12	73	2	2	206	1	1.205882353
1	165	1	0	0	2	1	86347.24628	52	39	151	2	2	340	0	3.947368421
1	155	1	0	0	2	1	80130.50776	35	21	92	2	2	282	0	4.457142857
2	171	1	1	3	2	1	5274.495486	126	55	64	2	2	381	0	7.181818182
2	156	1	1	3	1	1	6994.096743	33	24	64	2	2	392	0	5.676470588
1	157	0	0	0	0	1	32667.55844	8	13	73	2	0	185	0	2.9375
1	155	0	1	3	0	1	18357.88476	22	15	62	2	2	372	0	4.333333333
1	152	1	0	1	0	0	8215.561095	15	18	66	2	0	228	0	1.948717949
1	151	1	1	2	2	1	25555.67287	19	17	81	2	2	324	0	4.448979592
1	159	0	1	0	2	1	121087.7022	18	16	56	1	1	302	1	3.348837209
2	156	0	0	3	0	0	8604.603497	19	21	79	2	0	359	0	2.310344828
1	165	1	1	0	2	1	129660.0233	22	18	65	2	2	356	1	3.488372093
2	165	1	2	0	2	1	131180.1605	18	14	125	1	1	308	0	5.685714286
2	166	1	0	0	2	0	22722.53509	17	24	70	2	0	183	0	2
2	169	0	0	3	0	1	12836.78818	24	19	74	2	2	277	1	3.142857143
2	163	0	1	1	0	0	12982.68593	14	14	102	2	2	316	1	1.284313725
1	165	1	1	1	0	0	11484.85236	15	23	82	2	0	235	0	1.807692308
1	160	1	0	2	1	0	69569.04399	30	19	49	2	1	360	0	2.393939394
2	163	1	0	0	2	0	68680.39202	30	28	67	2	1	241	1	3.216216216
2	159	0	0	0	2	1	34356.47924	15	16	32	2	0	243	0	1.338461538
2	158	0	0	0	1	1	24883.1837	12	15	51	2	0	138	0	2.4375
2	164	0	2	3	2	0	10370.81124	10	10	70	2	2	216	1	4.8
1	158	0	0	1	0	1	14596.36671	8	11	103	2	2	250	1	3.092592593
2	155	0	0	1	1	1	6365.819787	15	18	44	2	2	257	1	2.263157895
2	165	0	1	2	2	1	25678.55116	11	14	119	2	1	273	0	3.890909091
2	151	0	1	1	0	0	4992.792212	47	38	72	2	1	281	1	2.49122807
2	167	0	1	0	2	0	71310.43469	9	12	96	2	2	268	1	3.133333333
2	158	1	2	3	2	0	8335.159274	26	21	56	1	0	284	0	3.698113208
2	149	1	0	0	2	1	107734.1237	16	20	57	2	0	168	0	1.425925926
2	149	1	0	3	2	0	53241.13687	15	19	66	2	1	307	0	3.512820513
2	169	1	1	3	2	1	5113.496281	34	28	118	2	1	287	1	1.918367347
1	162	0	2	3	2	0	7591.073717	10	15	86	2	0	295	0	2.823529412
2	161	0	1	2	2	1	20707.0395	14	18	53	2	1	315	1	1.262626263
2	156	0	2	0	2	0	13500.90298	10	11	75	2	0	288	1	5.909090909
1	161	1	1	3	2	0	21081.8696	50	28	63	2	2	303	1	4.931034483
1	171	1	0	1	2	1	10914.66335	22	21	64	2	2	194	0	3.530612245
1	164	1	1	0	0	0	21952.04034	13	22	66	1	0	179	0	1.6875
2	163	0	1	1	2	1	7909.925516	13	14	49	2	1	276	0	2.490196078
1	159	1	1	1	2	1	17140.80578	52	31	63	2	2	348	1	4.368421053
1	155	1	0	0	2	1	72010.52382	40	24	45	2	2	262	1	4.333333333
1	158	0	0	0	2	0	82602.22183	10	15	69	2	0	184	0	2.119047619
2	168	0	1	0	2	1	36498.3212	22	15	101	2	2	357	0	3.783783784
2	166	1	2	0	0	1	15820.01183	23	19	72	2	2	369	1	4.227272727
2	154	0	0	3	2	1	14083.47109	10	15	39	2	0	173	0	0.625
1	163	0	0	0	1	1	80762.94865	14	17	62	2	0	207	0	1.560606061
2	149	1	1	0	2	0	29357.65874	18	18	129	2	1	242	0	2.565217391
2	160	0	0	0	2	0	63541.58757	9	10	90	2	2	243	0	2.285714286
1	166	0	0	1	0	1	36383.30647	21	19	50	2	0	194	0	1.966666667
2	158	1	1	0	2	0	16023.29876	19	18	89	2	0	265	0	3.590909091
2	159	0	2	0	2	1	13993.86907	10	12	106	2	2	314	1	2.413793103
2	151	1	1	0	2	1	21155.4498	18	19	64	2	2	309	1	3.333333333
1	152	1	0	3	0	1	11722.03958	61	23	68	2	1	318	1	3.95
2	153	0	1	3	2	1	14047.00262	20	20	62	2	0	227	0	1.680555556
2	154	1	1	1	2	0	17476.49476	25	15	74	2	2	346	1	1.96
1	163	0	0	1	0	0	30275.34882	13	17	57	2	2	202	0	1.555555556
2	158	0	0	0	0	1	41579.7947	16	20	77	2	0	206	0	1.733333333
1	149	1	1	0	0	0	20107.51027	32	19	75	2	2	353	0	4.131578947
1	166	0	0	1	2	1	34165.10367	20	22	83	2	2	260	0	4.36
1	171	0	2	1	0	0	11133.55309	10	13	143	2	2	302	1	2.477272727
1	166	0	0	0	2	1	100499.8515	13	16	85	2	2	330	0	1.920634921
1	158	1	0	0	2	1	98966.95135	18	16	57	2	0	248	0	1.013888889
2	156	0	1	3	0	0	10638.83903	20	17	90	1	1	233	1	2.355932203
1	169	0	2	3	2	1	14882.06627	49	27	100	2	1	308	1	2.813953488
2	166	0	2	1	0	1	4743.032514	53	113	78	2	0	200	1	6.111111111
2	162	0	1	1	1	1	28906.26208	20	16	120	2	2	292	1	2.173913043
2	150	1	0	3	2	1	13608.51809	32	22	63	2	2	311	0	3.025
1	154	0	2	2	2	0	11751.62757	16	17	108	2	2	189	0	3.775510204
1	159	1	1	3	1	1	12774.79698	17	19	67	2	1	366	0	4.136363636
2	151	1	0	3	1	1	11418.67347	22	24	63	2	0	256	0	2.157142857
1	159	1	0	3	2	1	31016.34165	18	21	105	2	1	192	0	1.960784314
2	166	0	1	2	2	1	16646.93123	13	14	79	2	2	320	1	3.375
1	159	0	1	2	2	1	30242.21048	11	13	122	2	2	260	0	2.267857143
1	168	0	0	2	1	1	23029.65817	11	13	79	2	1	217	0	2.413043478
2	157	0	0	3	0	0	43480.28587	11	12	80	2	0	227	0	2.688888889
1	171	0	0	1	2	1	4818.352139	8	13	45	2	0	193	0	1.125
2	153	0	1	3	2	1	28148.19178	39	26	75	2	0	147	0	1.130952381
1	155	1	1	3	0	0	20656.8996	27	30	81	2	0	221	0	2.028985507
2	157	0	2	0	1	1	96442.37679	16	22	65	1	2	346	1	5
2	170	0	0	0	2	1	67623.43278	15	21	45	2	0	148	0	2.266666667
1	161	0	0	0	2	1	72304.48707	15	15	96	2	2	285	0	4.682926829
2	168	1	0	1	2	0	13860.53215	21	18	81	2	1	246	0	2.760869565
1	154	1	1	3	2	1	19457.77264	21	17	79	2	1	233	0	4.19047619
1	154	1	0	3	2	1	14369.74592	41	26	44	2	2	400	1	4.853658537
1	165	1	2	0	1	0	26171.96244	18	22	60	1	0	252	1	2.358974359
1	168	1	2	1	0	0	6775.056452	12	17	76	2	0	240	1	2.3125
1	149	1	1	0	0	1	23961.39483	34	28	67	2	2	378	1	2.92
1	162	0	2	3	0	1	12413.28983	22	20	89	2	2	211	1	2.442307692
2	149	0	1	1	1	0	13505.4596	15	18	123	2	2	223	0	3.181818182
2	171	0	0	0	0	1	38299.54848	10	19	66	2	0	159	0	1.438356164
2	165	0	0	3	2	1	19718.75072	13	13	48	2	2	352	0	1.450980392
2	156	1	2	1	2	0	3440.139255	11	18	96	2	1	211	0	1.772727273
2	156	1	2	0	0	0	7418.414763	18	28	62	2	0	253	0	0.87628866
2	154	0	0	2	1	0	33708.56778	30	20	75	2	2	301	0	3.05
2	155	1	0	2	2	0	4310.708777	135	121	66	2	1	299	0	4.102564103
2	153	0	0	3	2	1	33592.33156	10	16	37	2	0	196	0	1.234375
2	171	0	0	1	2	1	12158.46682	7	14	90	2	2	196	0	1.904761905
1	167	1	2	0	2	1	30916.87157	8	14	56	1	2	393	1	5.055555556
1	151	0	0	0	2	1	77325.68587	19	18	75	2	1	241	0	1.033707865
1	155	0	1	0	2	1	86813.46294	17	18	95	2	2	133	0	2.872727273
2	166	0	1	0	1	1	20633.34471	14	18	89	2	2	272	0	2.581818182
1	153	1	2	1	2	0	4150.058679	19	22	62	2	1	363	1	3.314814815
2	171	0	1	3	0	1	8904.170434	18	19	116	1	2	307	1	2.085106383
2	149	1	1	0	2	1	83378.06372	18	16	71	2	0	229	0	3.509433962
2	154	0	1	0	2	1	77106.37869	23	20	57	2	1	287	0	2.965517241
2	161	0	1	3	0	1	8969.111404	25	18	47	1	1	314	0	1.159090909
1	160	1	1	3	2	1	10407.21026	22	20	57	1	2	396	1	4.043478261
1	167	1	2	1	2	1	2658.092626	17	15	45	1	2	350	1	2.020408163
1	164	0	1	3	2	1	13798.63631	15	14	76	2	2	236	0	2.898305085
1	161	0	1	3	2	1	19215.51234	26	17	87	1	1	379	0	1.833333333
1	156	0	0	0	2	1	64066.78347	12	17	77	2	0	210	0	1.214285714
1	156	0	1	3	2	1	9438.532214	7	13	43	2	2	227	0	1.776470588
2	171	1	2	0	1	1	24267.23053	28	35	76	2	0	214	0	1.847222222
1	163	0	1	0	0	1	39719.31571	27	23	74	1	2	273	0	5.475
1	159	0	1	2	2	1	32748.25157	14	12	102	2	2	246	1	1.813953488
2	167	1	1	2	2	0	21529.34362	20	23	98	2	2	355	0	3.685714286
2	161	0	2	0	2	1	105237.4756	22	24	38	2	0	296	1	2.076923077
1	149	0	1	0	1	0	72602.09835	22	17	88	2	2	300	1	1.824561404
2	164	1	1	0	2	1	36900.98546	46	24	53	1	2	387	0	2.19047619
2	165	1	1	2	2	1	16404.85459	54	34	76	2	2	375	1	1.109589041
2	161	0	0	0	2	1	8065.655165	69	38	56	2	2	220	0	1.948051948
2	155	1	0	0	0	0	52082.43143	22	22	79	2	0	194	0	1.865384615
1	167	0	1	1	2	1	4131.212375	11	15	90	2	2	295	0	1.428571429
2	154	0	0	2	2	0	29972.85849	12	17	85	2	2	297	0	3.229166667
2	163	0	0	1	0	1	7592.816329	18	20	76	2	0	146	0	1.144927536
1	164	1	1	0	2	1	90809.18203	43	24	64	1	2	331	0	3.684210526
1	165	0	0	2	0	1	29789.80201	18	20	69	2	0	228	0	1.328125
2	169	1	1	0	2	0	68398.02644	23	21	97	2	2	198	0	4.210526316
2	149	0	1	1	2	1	22412.17361	42	35	80	2	1	235	0	4.018518519
3	156	1	1	1	0	0	18992.3909	16	30	71	2	0	215	0	2.049180328
1	165	0	1	0	2	1	112788.1701	22	19	74	2	1	271	0	2.058823529
1	168	0	0	1	0	0	13028.65863	6	17	74	2	0	167	0	3.375
1	166	0	1	1	2	1	12503.61216	24	26	68	2	1	237	0	2.537313433
2	162	0	1	0	2	1	162659.4948	15	26	54	2	1	209	1	2.076923077
2	153	1	2	1	2	0	9760.938192	50	26	66	2	0	244	0	2.5
2	158	1	0	0	1	1	24237.09669	47	27	84	2	2	327	1	3.794117647
1	155	0	2	0	2	0	16558.35984	10	12	84	2	2	274	1	3.8
3	156	1	1	1	2	1	6748.382172	12	23	68	2	2	255	0	3.717948718
1	172	0	1	3	2	1	26445.89013	11	16	108	2	2	361	0	4.048780488
1	165	0	2	0	2	0	94590.93661	14	20	85	2	0	212	0	2.12962963
2	163	1	2	1	0	0	4193.686906	16	22	54	1	2	368	1	1.881578947
1	172	0	2	1	1	1	14709.87918	8	19	65	2	1	199	0	2.644067797
1	167	0	1	3	1	0	8308.493238	11	12	66	2	2	210	0	2.651162791
1	172	1	0	0	2	1	135840.1729	15	17	70	2	1	243	0	2.217391304
1	153	0	2	3	2	1	15842.12487	12	25	97	2	0	216	0	2.370967742
1	172	0	2	1	2	1	11152.28494	13	22	125	2	1	140	0	2.224137931
2	170	0	1	3	2	0	4771.413125	14	18	63	2	0	257	0	3.425925926
2	162	0	2	3	0	0	31815.14216	22	24	68	2	1	241	0	1.189655172
1	155	0	2	0	2	1	55905.36631	11	18	99	2	2	165	0	1.814814815
1	162	1	2	0	2	1	49071.96365	18	21	63	2	0	358	0	1.573529412
1	169	0	1	3	2	1	18576.88235	17	23	97	2	1	192	0	2.21875
2	170	1	2	1	0	1	3437.372607	21	22	90	2	2	143	1	3.555555556
2	166	1	1	2	0	0	11075.40583	37	24	113	2	2	334	1	3.609756098
2	167	1	2	0	1	1	2990.176913	16	18	104	2	1	282	0	3.510204082
1	154	1	1	3	2	1	25543.1905	19	25	87	2	2	282	1	3.465116279
2	165	1	0	1	1	0	15319.73822	20	18	71	2	0	200	0	1.8
1	165	1	1	0	2	0	27945.52266	121	62	66	2	1	286	0	6.368421053
2	168	1	1	1	0	1	5111.721242	23	18	71	2	1	196	1	1.984615385
2	151	0	0	0	2	0	25054.46405	11	13	55	2	1	171	0	1.909090909
2	152	0	1	1	2	1	6212.273361	10	11	74	1	2	384	0	1.962962963
1	161	0	2	1	2	1	6955.138858	38	20	115	2	2	289	0	1.435897436
2	154	1	0	3	0	1	25466.07856	32	19	75	2	0	213	0	2.958333333
1	156	1	0	0	2	1	35216.83761	46	30	54	2	2	366	1	3.838709677
2	159	0	0	0	0	0	41325.36854	18	16	85	2	2	281	0	1.97826087
2	159	0	2	2	2	0	12958.46262	11	18	74	1	0	314	0	1.671641791
2	166	0	0	2	0	0	21731.01318	7	12	67	2	2	210	0	4.2
1	149	1	2	0	2	1	49999.17389	21	18	77	1	2	288	1	2.305555556
1	161	1	1	3	2	1	24919.55923	18	19	68	2	2	297	0	3.708333333
2	156	0	2	1	2	1	4051.956183	20	28	93	2	2	305	1	1.311827957
2	156	1	0	0	1	1	18930.05536	21	18	74	2	0	196	0	2.261538462
1	156	1	2	3	2	1	33291.80367	19	23	52	2	1	218	1	1.172839506
2	162	0	1	0	2	1	134690.6664	20	16	99	2	2	273	0	1.222222222
1	172	0	0	1	0	0	32275.19604	8	13	80	2	2	312	0	2.709090909
2	168	0	0	2	1	0	10878.24722	34	26	71	2	2	370	0	2.477272727
2	171	1	1	1	1	1	11131.37407	20	27	68	2	0	235	0	1.857142857
2	171	0	1	1	2	1	15184.06029	16	17	76	2	1	329	0	2.452830189
1	150	0	2	1	0	0	5153.100438	12	14	82	2	1	267	1	2.766233766
1	165	0	1	3	0	0	22813.05601	35	29	93	2	1	335	1	5.657894737
2	157	0	0	0	2	1	93083.55739	32	24	105	2	2	376	0	2.392857143
1	157	0	0	0	0	0	41853.08202	22	21	62	2	1	334	0	4.333333333
1	172	0	0	1	1	0	33049.43431	11	14	69	2	2	170	0	1.50877193
2	156	0	0	3	2	1	10503.03709	15	20	76	2	1	265	0	1.767857143
2	156	0	0	0	0	1	23968.83884	13	17	65	2	0	250	0	1.775862069
2	169	1	0	1	1	0	10870.40082	11	18	73	2	0	162	0	1.745454545
1	165	0	1	3	2	1	21945.98568	17	19	92	2	1	192	0	3.257575758
1	162	0	2	2	2	0	7549.568101	10	16	104	2	2	251	1	2.69047619
2	169	1	2	3	2	1	4171.275536	28	27	102	2	1	379	1	1.625
1	153	0	0	3	2	1	63553.32026	22	19	61	2	2	400	0	2.150684932
2	171	0	1	1	2	1	10204.55957	10	17	59	2	0	228	0	2.784313725
1	162	0	1	3	2	1	23098.30962	16	17	101	2	2	218	0	2.350877193
1	159	1	0	2	2	1	14189.00677	39	26	129	2	2	306	0	2.888888889
1	170	0	0	2	0	0	24511.27878	10	13	72	2	1	186	0	3.549019608
1	168	0	1	1	2	1	10384.9148	9	16	49	2	1	172	0	1.873239437
1	171	0	1	1	0	0	5950.053692	19	16	106	2	2	400	1	3.055555556
2	159	0	0	0	0	0	48300.27332	15	18	82	2	0	175	0	1.754385965
2	157	0	1	0	2	1	145124.4733	19	28	123	2	0	193	0	1.358974359
1	161	0	0	3	2	1	12417.20483	29	46	99	2	2	331	0	4.108108108
1	168	0	1	1	2	0	17944.65026	18	15	73	2	2	332	1	2.9375
2	159	1	1	0	2	1	28337.94788	25	27	31	2	1	234	0	1.131147541
1	149	0	0	0	2	1	30144.40947	35	27	116	2	2	400	0	4.057142857
2	168	1	0	0	2	1	46108.68229	14	17	69	2	0	190	0	1.857142857
2	162	0	2	0	2	0	53506.19689	15	16	88	2	1	226	0	1.365853659
1	149	1	1	3	0	0	22749.34972	24	29	117	2	2	301	1	1.734693878
2	170	1	0	0	2	1	59740.62985	22	24	66	2	0	199	0	2.083333333
1	166	0	2	1	2	0	23475.64771	18	19	64	1	2	343	1	2.658536585
2	163	1	2	0	2	1	29506.87564	19	25	103	2	1	254	1	3.958333333
1	162	1	1	2	1	0	28873.23103	67	36	98	2	2	206	0	2.571428571
2	162	1	2	0	2	0	21870.61524	21	17	82	1	2	281	1	3.647058824
2	159	1	1	0	2	1	36258.48808	30	20	60	2	2	310	0	4.513513514
1	156	1	1	3	0	1	15028.74818	28	19	106	1	1	302	1	7.230769231
1	151	1	2	3	2	0	16051.409	19	25	83	2	0	117	0	1.666666667
1	164	0	2	0	2	0	81795.58245	9	14	115	2	0	249	1	1.272727273
2	156	0	0	2	0	1	15438.15301	12	17	81	2	1	301	0	1.409090909
2	166	0	1	0	2	1	87264.68847	22	18	75	2	2	303	1	3.6
2	149	1	0	3	2	0	53440.61746	11	18	47	2	1	195	1	1.946428571
1	165	0	2	2	2	0	6443.114566	10	14	73	2	1	249	1	1.981481481
2	149	1	0	0	0	0	72766.09294	16	23	56	2	1	232	0	2.407407407
2	153	0	1	3	2	1	27540.66491	12	15	62	2	0	251	1	3.804347826
1	163	0	1	0	1	1	36135.87421	109	60	186	2	2	246	1	4.307692308
2	172	1	0	0	2	1	162403.6106	16	19	65	2	2	346	1	3.756097561
1	154	1	1	3	2	1	19457.77264	33	19	80	2	1	198	0	1.759259259
1	152	0	1	1	2	1	8842.877622	11	14	60	2	2	294	1	2.538461538
2	170	1	0	1	2	1	16110.38991	13	15	43	2	0	184	0	2.083333333
1	162	0	0	3	2	1	12778.43357	14	24	38	2	0	157	0	1.345679012
1	149	0	1	3	2	1	12535.15861	19	16	64	2	1	278	0	2.725806452
2	166	1	2	2	0	1	11621.21142	21	19	68	2	2	322	1	1.76744186
2	155	1	2	2	2	0	4091.245264	15	12	66	1	2	354	1	1.525
1	168	0	2	0	2	1	39011.12303	17	22	80	2	2	351	1	2.738095238
1	156	0	1	0	0	0	19967.9647	15	25	126	2	0	271	0	2.275362319
2	164	1	1	2	2	0	22817.42057	25	19	67	2	1	285	0	3.406779661
1	151	0	0	0	2	1	51480.95675	10	18	94	2	2	383	1	3.088235294
2	153	1	0	3	2	1	19675.69459	21	16	61	2	2	209	0	3.476190476
1	151	0	2	2	2	0	6319.038998	11	13	80	1	2	322	1	2.416666667
1	167	1	0	3	2	1	27071.89604	34	23	98	2	0	244	0	2.681818182
2	164	0	0	3	2	0	24870.67113	12	16	39	2	1	237	0	1.98245614
3	156	1	2	3	0	0	9235.682662	32	22	66	2	1	323	1	2.901960784
2	158	0	0	0	2	0	66707.76807	9	17	53	2	0	174	0	1.58
1	165	0	1	1	0	1	15480.19425	18	12	105	2	2	372	1	3.951219512
2	158	1	1	0	2	0	118103.691	29	15	69	1	2	400	1	3.166666667
1	170	1	0	3	1	1	6495.119916	66	34	89	2	0	328	0	3.5
2	168	0	0	0	2	1	33695.08956	10	17	53	2	0	193	0	1.506666667
2	155	1	1	3	2	0	8817.982774	11	15	54	2	0	254	0	1.5
1	168	1	2	1	0	0	5267.945929	51	87	42	2	0	224	1	1.791208791
1	158	1	2	0	2	1	19505.66402	20	20	90	2	2	330	1	1.473684211
1	168	0	1	1	2	1	10887.92888	15	19	72	2	2	233	0	1.473684211
1	166	0	0	0	0	1	48531.90979	11	15	64	2	2	305	0	2.652173913
3	156	1	2	1	2	1	9001.478661	20	21	60	2	1	231	0	2.324324324
2	162	1	0	1	0	0	37140.62033	54	34	94	2	2	371	0	2.363636364
2	158	1	2	0	2	0	8803.504794	27	21	64	2	2	396	1	2.703703704
1	150	0	1	1	2	1	7882.652286	14	14	79	1	2	354	0	3.175
2	170	0	0	3	2	1	8347.864216	8	13	67	2	0	239	0	1.567567568
2	162	0	0	3	0	1	28739.9001	10	18	58	2	0	185	1	1.644736842
2	164	1	0	0	2	0	75002.11935	58	32	53	2	2	346	0	3.380952381
2	158	1	0	0	1	1	25949.31343	20	20	20	2	0	210	0	2.319148936
1	169	1	1	3	2	1	10205.14092	20	20	71	2	1	324	1	4.976190476
2	171	1	1	1	2	1	7956.402117	10	16	72	2	2	236	0	2.523809524
1	155	1	2	2	0	0	6715.778027	9	17	69	2	1	270	0	2.2
1	166	0	0	3	2	1	22939.00883	11	12	36	2	0	197	1	2.389830508
1	171	1	0	3	2	1	23542.15275	40	44	62	2	1	138	0	3.38
2	167	1	2	0	2	1	10312.69895	14	19	99	2	1	187	1	3.916666667
1	170	1	0	2	0	0	15256.339	18	17	81	2	1	296	0	3.822222222
2	172	0	1	3	2	1	16646.67586	9	16	76	2	0	178	0	2.642857143
1	151	1	2	3	0	0	7661.518225	23	18	66	1	2	303	0	2.769230769
2	164	1	1	0	2	1	74775.2496	46	44	68	2	2	267	0	3.055555556
2	152	0	0	3	2	1	8499.719219	19	28	38	2	0	180	0	1.078125
2	157	1	1	1	2	0	33554.09686	18	16	69	2	2	350	0	2.268292683
2	157	1	0	0	2	1	261836.1602	45	28	70	2	2	356	1	2.804878049
2	164	1	1	3	2	1	4209.171828	28	23	73	1	2	385	1	3.108108108
2	171	0	1	0	2	1	53335.55582	13	16	29	2	0	203	1	2.253968254
2	149	1	0	0	2	1	132644.7615	15	16	75	2	1	208	0	6.258064516
1	149	1	0	3	2	0	46926.10225	22	16	41	2	1	197	0	2.158730159
2	152	0	0	3	2	1	9538.054947	17	17	84	2	2	264	0	3.125
1	149	1	0	3	2	1	17132.83689	20	13	48	2	2	352	0	4.294117647
2	150	1	2	1	0	0	3900.280871	26	27	99	2	1	265	1	1.042253521
2	151	0	1	2	2	0	5435.35246	22	21	74	2	1	299	1	3.272727273
3	156	0	0	1	2	1	23110.09483	13	15	51	2	2	288	0	1.610169492
1	163	0	0	0	1	1	93994.27979	9	15	45	2	0	156	0	0.853333333
1	164	1	2	0	2	1	54848.05401	14	20	77	2	0	168	0	2.393442623
2	163	0	1	0	0	1	13358.44922	16	14	97	2	2	337	1	2.592592593
1	162	0	0	3	0	0	24517.57381	21	14	64	2	2	235	0	3.274509804
1	149	0	0	3	0	0	13027.10398	9	14	76	2	0	203	0	3.34
2	159	1	1	0	2	1	30574.26634	35	20	66	2	2	344	0	2.846153846
2	163	0	0	0	0	0	23192.96999	14	16	60	2	2	295	0	2.780487805
2	166	1	0	3	2	1	24685.13742	23	27	49	2	1	196	1	2.097560976
2	161	0	1	2	2	0	17676.46232	11	17	47	2	2	246	0	2.158730159
1	161	1	2	0	0	1	19862.98716	18	17	113	1	1	289	1	1.688888889
1	170	0	1	3	0	1	4544.676873	17	18	64	2	2	282	0	3.428571429
1	153	0	1	0	2	1	145015.8109	25	30	48	2	0	200	0	1.375
1	161	0	2	2	2	0	14461.09771	25	42	105	2	1	277	1	3.133333333
2	169	0	2	3	2	1	11933.91706	25	24	61	2	2	246	1	1.986111111
2	153	0	2	0	2	0	20616.31257	14	13	109	1	2	347	1	3.388888889
2	153	0	1	0	2	1	187004.0582	12	14	46	2	2	352	0	3.025641026
1	164	1	2	3	2	1	9003.125383	16	14	55	1	0	266	1	3.75
1	160	1	2	1	0	0	11187.92118	13	19	54	2	1	226	0	2.795918367
1	169	1	0	3	0	1	14703.20191	9	18	70	2	0	221	0	1.441860465
2	158	1	2	0	2	1	37119.35917	17	18	87	2	1	351	0	3.180327869
2	156	0	1	3	2	1	8421.734483	13	18	58	2	1	284	0	1.738461538
2	158	0	2	2	2	0	9435.903409	14	22	111	2	2	254	0	1.632352941
2	163	1	0	0	1	1	17579.47688	20	16	70	2	1	184	0	2.3125
2	165	0	0	1	0	0	13893.06343	6	10	115	2	2	327	0	3.43902439
3	156	1	0	3	2	1	22172.78759	41	30	58	2	1	175	0	2.444444444
1	162	0	1	3	2	1	10707.02784	32	37	66	2	1	257	1	2.811594203
3	156	0	0	3	2	1	11969.4109	8	11	85	2	0	191	0	1.333333333
2	151	1	1	0	2	0	11280.45366	29	23	69	2	1	295	0	4.172413793
1	149	1	2	0	2	1	9160.913766	15	16	66	2	2	321	1	3.974358974
2	168	1	2	0	2	1	43082.51729	22	24	68	2	1	279	0	3.571428571
2	150	1	1	0	0	0	52639.65985	28	21	57	2	2	319	1	3.566666667
2	161	1	1	3	2	1	7622.529048	24	32	48	2	1	229	1	5.578947368
2	162	0	0	3	2	1	22968.05043	54	37	60	2	1	359	1	5.4375
3	156	0	0	1	0	1	5905.968965	13	15	50	2	2	152	1	1.909090909
1	161	0	0	1	2	1	11738.26655	11	13	64	2	2	209	0	2.381818182
1	166	1	1	1	0	1	23320.67158	37	25	60	2	1	275	0	4.536585366
2	152	0	2	0	2	0	25657.34618	20	22	137	2	0	161	0	2.651515152
2	166	1	0	2	2	0	42583.51526	27	15	48	2	1	274	0	2.682926829
2	170	1	0	1	1	0	20078.0854	33	16	81	2	2	282	0	3.5
2	165	0	1	2	0	0	13676.35834	40	20	107	1	1	302	1	2.05
2	152	1	1	2	2	1	18147.43928	29	21	59	2	2	346	0	4.714285714
2	152	1	0	0	2	1	28495.84662	20	24	45	2	0	210	0	1.442857143
1	159	1	0	0	2	1	85286.54396	33	21	71	2	2	339	0	4.515151515
3	156	1	1	3	2	0	26858.04716	30	23	66	2	1	243	0	2.644067797
1	149	1	2	0	2	0	29868.02888	13	15	34	2	1	293	1	3.058823529
1	157	1	2	0	0	0	19106.75212	16	18	67	2	1	268	0	3.43902439
2	172	1	1	1	2	1	14072.77901	16	18	73	2	2	233	1	3.046511628
2	156	0	0	1	2	1	8603.989825	10	16	61	2	1	134	0	1.507042254
2	161	0	2	0	2	1	129553.2711	15	17	68	2	2	218	0	2.759259259
1	155	0	1	0	2	1	18828.59975	29	20	49	2	2	294	0	3.050847458
1	169	0	2	3	2	0	22332.57468	15	20	70	1	1	376	0	5.114285714
2	154	1	2	0	2	1	9802.733081	12	15	52	2	2	278	0	2.901960784
2	159	1	1	0	2	1	37512.2094	30	20	76	2	1	227	0	3.888888889
2	152	1	2	0	2	1	29761.58947	13	17	127	2	1	288	1	2.212121212
2	157	1	0	3	2	1	23162.69158	37	44	77	2	1	280	0	2.714285714
2	165	1	1	3	2	1	31829.56546	41	29	68	2	1	290	1	0.602564103
2	153	0	2	1	2	1	7800.603446	39	32	73	1	1	255	0	2.333333333
2	170	0	0	1	0	1	8655.742906	13	14	86	2	2	231	0	2.316666667
1	156	0	2	1	1	1	7552.741284	12	21	135	2	2	294	1	1.65
1	157	0	0	0	2	1	13210.25629	12	19	47	2	0	155	0	1.4
2	158	1	1	0	1	1	14606.75442	71	37	73	2	2	383	1	4.235294118
1	149	0	1	0	2	1	66498.06475	52	39	72	2	1	364	0	1.965517241
2	158	0	1	0	2	1	53520.09602	32	28	108	2	1	260	0	4.075757576
2	165	1	0	0	0	1	103125.9079	22	20	61	2	2	225	1	2.895833333
1	152	0	1	1	0	1	11778.03637	17	21	92	2	1	246	0	3.081632653
2	164	0	0	0	0	1	23125.45197	20	23	31	2	0	172	0	2.6
2	156	0	2	0	2	1	18420.75896	9	12	82	1	2	283	1	4.673469388
2	165	0	1	0	2	1	67740.84348	17	22	78	2	0	240	0	3.535714286
2	171	1	0	1	2	1	12128.45347	27	24	47	2	2	248	0	4.125
2	169	0	0	0	2	1	51737.43437	16	17	84	2	2	269	0	3.673913043
1	157	0	2	0	2	0	52577.51639	13	16	79	2	2	259	0	2.886792453
2	159	1	2	0	2	0	38191.94001	9	8	82	1	1	315	1	3.454545455
2	161	0	2	3	2	1	13546.85295	13	18	75	2	0	251	1	2.134615385
2	163	1	1	0	2	1	72324.1594	27	24	70	2	1	258	0	4.29787234
2	169	1	0	3	2	1	24246.65315	45	29	66	2	1	344	0	3.931818182
2	164	1	1	3	2	1	10862.74036	24	20	87	2	0	253	0	3.016393443
1	154	1	1	3	2	1	10514.11327	25	24	69	2	0	237	0	2.439393939
1	150	0	1	0	2	1	39752.08686	12	17	48	2	1	210	0	1.368421053
1	149	0	2	0	2	1	28012.09684	20	26	93	2	2	272	1	2.461538462
2	161	1	2	3	2	0	4060.484539	24	23	112	2	1	262	0	4.035087719
2	149	1	2	0	1	1	39100.1277	12	12	86	2	2	318	0	3
1	152	1	2	1	0	0	4288.039507	30	21	99	1	2	268	1	2.512820513
2	168	0	2	0	2	1	52187.21511	18	26	214	2	1	307	0	1.597222222
2	165	0	0	0	2	1	9379.459941	19	20	56	2	1	263	0	1.263157895
2	157	1	2	1	1	0	10398.87809	9	15	71	1	0	207	1	1.279569892
1	156	1	1	0	2	1	119200.3525	38	25	69	2	2	323	0	3.354166667
2	158	0	1	0	0	1	14678.96082	13	14	53	2	2	314	1	4.194444444
1	171	0	2	1	2	1	3928.718145	7	12	52	2	2	250	1	0.97260274
2	162	0	0	0	2	1	231434.2367	17	18	47	2	0	165	0	1.85483871
1	158	0	0	0	0	0	48610.07789	9	15	46	2	0	120	0	2.384615385
1	169	0	1	1	2	1	25006.86287	16	18	51	2	0	223	1	2.421052632
1	164	0	0	0	0	1	30160.23544	19	18	71	2	2	357	0	7.875
1	152	1	0	1	0	0	14283.4685	18	27	49	2	0	194	0	1.126984127
2	158	1	2	0	2	1	44040.53075	21	25	72	1	2	333	1	2.911764706
2	164	0	1	2	1	0	12433.91811	11	15	69	2	1	215	0	2.15625
2	153	0	1	3	2	1	16053.71728	15	23	71	2	1	211	0	3.089285714
1	167	0	2	0	2	1	42894.42441	10	19	78	2	2	276	1	2.660377358
2	161	1	0	2	2	1	41838.20134	17	20	79	2	2	296	0	2.979166667
2	168	1	1	2	2	0	22349.09353	20	21	76	2	1	304	0	2.743589744
1	168	1	1	1	0	1	8947.730223	9	14	82	2	0	145	1	1.528301887
1	168	0	0	1	0	0	13028.65863	10	16	74	2	0	228	0	1.911111111
2	171	0	1	2	2	1	19689.776	25	24	88	2	2	322	0	3.159090909
2	159	1	2	0	2	0	15120.593	19	18	86	1	1	186	1	2.088888889
1	172	0	2	0	0	1	25903.10328	8	18	66	2	0	227	1	3.105263158
1	158	0	1	1	2	1	9937.884886	19	22	60	2	1	281	0	2.111111111
2	168	1	1	3	1	0	8244.193326	21	17	83	2	2	279	1	2.957446809
1	165	0	0	0	1	0	82483.87682	11	14	87	2	2	189	0	2.761904762
1	161	1	2	0	1	0	9103.3626	11	20	64	2	1	299	1	1.439393939
2	168	0	2	0	2	1	90961.75756	54	37	113	2	2	303	0	3.948275862
2	171	1	1	1	2	0	10804.58819	16	18	78	1	0	201	1	4.372093023
1	151	0	0	2	2	0	22684.14827	12	14	67	2	1	242	0	1.367346939
2	161	0	0	2	0	0	44700.52204	39	28	100	2	2	378	0	2.363636364
2	149	0	1	0	2	0	135529.2445	32	24	97	1	2	360	1	3.432432432
1	151	0	2	0	2	1	48917.60414	18	18	61	2	0	217	0	3.017857143
1	154	0	2	2	0	0	16466.74392	22	22	72	2	1	177	0	1.705882353
1	170	1	0	2	2	1	26247.65549	42	31	86	2	2	321	1	3.228070175
1	162	0	2	3	2	1	11606.2049	16	23	77	2	0	270	0	1.443181818
1	171	0	0	0	0	1	28489.92501	22	18	61	2	1	141	1	4.235294118
2	159	0	1	0	2	0	61661.51364	12	15	111	2	1	242	1	2.076923077
2	154	1	0	3	2	0	49542.58338	33	17	65	2	2	260	0	3.511627907
1	168	0	0	2	2	0	30143.76088	23	19	63	2	2	371	0	4.03030303
1	154	0	2	0	2	1	99060.76103	14	16	62	1	2	171	0	1.704918033
2	171	0	2	1	0	0	12446.02937	12	15	69	2	2	259	1	2.911111111
1	167	1	0	3	2	1	20864.7566	25	18	217	2	2	112	0	5.657142857
2	149	0	0	0	2	0	160049.5451	10	14	31	2	0	191	0	1.210526316
1	167	1	2	0	2	1	13688.57837	15	17	60	1	2	365	1	2.714285714
2	153	0	1	3	2	1	14047.00262	43	37	85	2	0	185	0	2.058823529
2	169	1	0	0	2	0	121314.5323	14	20	76	2	1	216	0	0.866666667
1	171	1	0	0	2	1	39177.10573	13	15	78	2	0	248	0	1.644067797
2	153	1	2	0	2	1	91018.05935	10	15	60	1	2	337	1	2.586956522
2	167	1	0	0	0	1	20120.59202	25	18	87	2	1	244	0	3.75
2	154	0	0	2	2	1	21893.05212	17	21	72	2	1	288	0	2.553191489
1	155	1	2	2	1	0	4450.817829	20	17	69	1	2	275	1	3.234042553
1	163	1	2	3	1	1	6611.949682	30	32	87	1	0	302	1	1.90625
2	156	1	0	2	2	0	16512.53367	36	18	70	2	1	271	0	5.37037037
1	151	0	1	1	0	0	16960.28393	12	15	44	2	2	234	1	1.651515152
2	165	1	1	0	2	1	70769.72831	19	20	70	2	1	330	1	3.666666667
1	149	0	1	0	2	1	67300.73632	12	16	56	2	1	193	0	1.780821918
1	157	0	1	3	2	1	149303.6217	19	21	85	2	2	283	0	2.23880597
1	158	1	2	0	2	0	14806.37966	13	13	84	2	2	313	1	4.444444444
2	171	0	0	1	0	1	9232.504708	8	13	74	2	1	199	0	3.073170732
2	170	1	0	1	1	0	14634.04774	31	18	76	2	2	355	0	5.634146341
1	162	1	1	0	2	1	13744.27736	14	14	74	1	1	269	1	2.394736842
1	158	1	2	0	2	0	26314.8368	23	27	78	2	1	278	1	1.708333333
1	170	1	1	3	2	1	12207.74989	18	17	68	2	2	359	1	3.636363636
1	159	1	1	0	2	1	122517.7802	26	21	70	2	2	322	0	2.192307692
1	165	1	2	0	2	0	113147.9734	18	18	109	2	0	206	0	2.833333333
1	166	0	1	3	1	0	19231.164	11	15	43	2	0	273	0	1.910714286
2	160	0	1	2	0	0	17238.13208	32	30	83	2	2	302	0	3.470588235
1	150	0	0	1	0	0	8314.594969	10	15	72	1	2	335	1	2.595238095
1	156	0	1	3	2	0	26723.77227	27	24	90	2	1	191	0	2.155844156
2	159	1	2	0	2	0	15496.59491	11	10	77	2	1	302	1	1.593220339
2	162	0	1	0	2	1	178932.4459	11	15	55	2	1	213	0	1.479452055
3	156	1	2	3	0	0	13935.595	40	37	118	2	1	227	0	2.638888889
1	160	0	1	1	2	0	26677.08441	23	28	36	2	0	201	0	1.872340426
2	149	0	0	0	1	1	122207.4849	13	25	37	2	0	205	0	0.913580247
1	162	1	1	2	0	0	44176.63221	14	15	59	2	1	253	0	5.317073171
2	152	1	1	3	0	1	17424.05615	41	35	99	2	0	160	0	1.857142857
1	162	0	0	3	0	1	20555.86947	12	14	75	2	1	310	0	3.911111111
2	159	0	0	0	2	1	47516.90679	12	14	65	2	1	205	0	1.810344828
2	157	0	1	1	2	0	36015.15935	9	10	64	2	1	207	0	3.352941176
2	163	0	1	0	2	0	86337.57279	43	30	125	2	2	371	0	2.833333333
2	164	0	0	3	0	1	28206.16386	28	19	80	2	1	294	0	2.523809524
2	152	1	1	2	2	0	14852.36558	22	14	133	1	2	400	1	7.666666667
1	151	1	0	2	0	0	34239.9597	22	27	88	2	1	244	0	4.363636364
1	172	0	1	1	2	1	27287.80064	19	16	70	2	1	238	1	2.793103448
1	151	1	2	0	2	1	46726.99381	29	22	63	2	2	277	1	2.192307692
1	161	1	1	1	2	0	19621.3014	12	17	85	1	2	151	1	2.392857143
2	163	0	0	0	1	1	50638.41033	10	14	91	2	1	268	0	2.035087719
1	153	0	0	3	2	1	32876.5558	17	17	76	2	1	299	0	2.179487179
1	159	0	0	3	2	1	20329.44698	14	18	63	2	0	193	0	0.905882353
2	162	0	1	2	1	0	27599.24073	10	10	60	1	2	304	1	3.681818182
2	166	0	1	1	2	1	13551.472	13	16	74	2	2	264	1	2.029411765
2	161	1	1	2	2	0	20882.77238	12	18	80	1	2	304	1	3.56097561
1	155	0	0	2	2	1	26204.52626	17	18	66	2	2	199	0	3.487804878
1	170	1	0	1	2	1	19877.3104	16	25	61	2	1	268	0	1.859375
2	154	1	1	2	1	0	14575.09504	35	19	69	2	1	258	0	4.240740741
1	159	0	0	3	2	1	16535.24863	23	22	79	2	0	207	0	4.810810811
1	170	1	1	3	2	1	10816.49884	27	21	70	1	1	325	0	5.3
3	156	0	1	1	2	1	16978.92815	17	18	70	2	2	309	0	2
2	172	0	0	1	0	1	27797.9948	12	16	34	2	0	115	0	1.233333333
1	166	0	1	1	0	0	30008.03191	7	17	68	2	1	180	0	1.53968254
2	152	1	1	3	2	0	29495.55919	27	22	83	2	2	245	0	5.525
2	159	0	1	0	0	0	39084.81431	17	16	89	2	2	289	1	1.597222222
1	149	1	0	0	2	0	54607.57434	36	31	62	2	2	311	0	2.80952381
2	172	0	0	0	2	1	138537.634	17	21	55	2	2	280	0	2.688888889
1	162	1	2	2	0	0	7678.181101	18	19	92	2	1	276	1	3.421052632
2	166	1	0	3	2	1	11896.88941	75	35	84	2	1	217	0	5.9375
1	157	1	1	0	2	0	17316.40708	47	27	77	2	1	324	0	4.189189189
2	152	0	0	3	1	1	49547.09289	28	47	139	2	2	370	0	3.457142857
2	158	0	1	0	1	0	22462.5735	11	15	58	2	1	233	0	1.736111111
1	151	0	1	1	2	1	10588.72578	7	14	37	2	2	216	0	2
2	168	0	2	0	1	1	15681.8161	18	19	69	1	0	242	0	2.616666667
2	170	1	0	2	1	0	15603.19283	106	48	135	2	2	350	0	4.829268293
1	163	0	2	1	0	1	19075.89595	13	18	53	2	1	221	0	2.603448276
2	158	1	1	0	2	0	82141.25542	33	29	80	2	1	296	0	3.314285714
1	150	1	0	0	2	1	107802.5965	22	19	48	2	1	290	1	2.183333333
2	153	1	0	1	2	1	15741.29168	12	15	53	2	0	176	0	2.735849057
2	163	0	0	3	0	0	31348.27581	9	12	66	2	2	257	0	2.421052632
2	163	0	1	1	0	0	7006.626911	15	16	77	1	2	380	1	5
1	172	1	0	1	0	1	36276.27459	5	11	55	2	1	183	1	2.333333333
2	166	1	0	3	0	0	14339.30233	14	16	104	2	0	202	0	1.744680851
1	159	1	1	3	2	1	34319.00926	26	17	98	2	2	380	1	3.645833333
1	169	0	0	3	0	1	24069.92131	14	25	96	2	0	246	0	1.382352941
1	149	0	0	2	0	0	39507.16826	30	21	185	2	1	305	0	4.615384615
1	155	0	1	2	2	1	23942.53295	10	15	84	2	0	234	0	1.319444444
1	158	0	0	0	2	1	45250.40728	22	20	82	2	2	257	0	1.523809524
1	167	1	1	0	1	0	9831.899474	16	18	103	1	2	325	1	2.794117647
2	154	0	1	3	2	1	8668.678335	17	21	73	2	0	257	0	2.721311475
2	152	1	2	2	1	0	6453.913546	30	28	101	2	2	400	0	5.189189189
3	156	1	2	1	2	1	8870.474378	25	21	76	2	2	373	1	1.382716049
1	151	0	1	2	0	0	18102.60262	54	42	97	2	2	352	0	4.5
1	164	0	0	0	2	1	91767.27118	16	19	60	2	2	230	0	1.9
3	156	0	2	3	0	1	20336.12353	12	16	121	2	1	221	0	1.739130435
1	164	0	2	1	2	1	9126.930348	22	19	86	2	2	300	1	2.697674419
2	167	0	2	0	1	0	18245.04079	15	15	119	1	1	273	1	2.388888889
2	149	0	1	0	2	1	35691.55175	14	14	68	2	1	250	1	1.688311688
1	158	1	0	0	2	0	118284.7515	33	39	65	2	2	205	0	3.828571429
2	157	0	2	1	0	1	11607.04647	9	13	52	2	2	339	1	3.591836735
2	164	1	0	0	2	0	183211.5704	38	20	63	2	2	224	0	5.774193548
2	169	1	2	3	0	0	4913.874805	29	25	62	2	2	357	1	3.975609756
1	158	1	1	0	2	0	88945.49945	25	26	66	2	0	223	0	1.828947368
1	162	1	2	0	2	0	114088.827	34	22	62	2	2	299	1	1.041666667
2	149	0	0	0	2	0	122718.3611	16	14	64	2	2	265	0	3.617647059
2	149	1	0	0	0	1	58811.90109	18	16	76	2	2	280	1	3.264705882
1	160	1	1	3	0	0	42927.48354	31	19	89	2	1	223	0	2.837837838
1	169	0	0	3	2	1	67367.07196	56	43	72	2	2	330	0	4.088235294
1	161	0	1	0	2	0	155121.8481	11	16	108	2	1	246	0	4.277777778
1	171	1	0	0	0	0	33099.78868	7	15	53	2	0	225	0	1.333333333
2	154	0	0	2	2	0	37243.39291	25	20	59	2	2	374	0	7.131578947
2	159	0	1	0	2	1	37185.09671	34	18	77	2	2	400	1	4.159090909
2	169	0	1	0	2	1	20644.52395	8	13	68	2	0	243	0	2.416666667
1	159	1	0	0	2	1	115419.6341	8	21	54	2	1	281	0	3.093023256
1	149	0	1	1	1	1	6740.954797	12	17	72	2	1	249	1	4.444444444
1	159	0	1	0	2	1	158472.5638	16	16	82	2	1	225	0	5.052631579
2	159	0	2	0	1	1	37860.55315	33	28	77	2	2	268	1	2.01369863
1	167	1	0	3	2	1	8435.13029	20	18	74	2	0	221	0	3.318181818
2	149	1	1	0	0	0	63266.24791	33	26	79	2	1	268	0	2.588235294
1	153	0	1	0	2	1	154471.9816	16	18	76	2	0	215	0	2.55
2	160	1	1	2	0	0	32849.39919	39	20	74	1	2	368	1	2.87804878
1	155	1	0	0	0	1	21439.39109	21	14	50	2	2	265	1	7
1	157	1	0	0	2	0	167292.4256	18	17	159	2	0	218	0	3.771428571
2	161	1	0	0	2	0	11637.39451	85	51	50	2	2	244	0	2.846153846
3	156	1	0	1	2	1	17422.28039	15	15	82	2	1	257	0	2.62
2	162	1	0	1	2	1	40144.08445	10	15	54	2	1	187	0	2.12244898
1	149	0	0	0	2	1	37971.53447	17	18	71	2	2	240	0	1.640625
2	152	0	0	3	2	1	16503.15996	10	15	61	2	2	263	0	5.470588235
2	151	0	1	0	2	1	39015.73587	31	30	53	1	2	344	1	3.828571429
2	169	1	1	2	2	1	5306.707368	17	26	90	1	1	261	0	1.583333333
2	159	1	1	0	0	1	62937.37811	30	24	58	2	2	326	0	2.046511628
2	165	0	2	2	2	0	14006.75083	16	21	69	2	1	336	0	1.389830508
2	166	1	1	0	2	0	104261.1071	23	22	92	2	1	205	0	2.076923077
2	160	0	1	0	2	1	86903.6193	13	14	56	2	1	283	0	2.5
1	155	0	0	0	2	1	52248.73364	15	25	51	2	1	224	0	1.787878788
2	168	0	2	0	2	1	19194.83568	13	17	110	2	2	300	1	2.233333333
2	161	0	0	2	2	1	7435.247217	13	14	77	2	2	346	0	3.41025641
1	153	0	1	0	2	1	216917.5299	17	18	47	2	0	240	0	1.301369863
1	163	1	0	1	2	0	34353.5976	13	15	62	2	0	139	0	1.535714286
1	172	1	0	1	2	1	28782.37424	19	26	62	2	0	164	0	2.018518519
2	161	0	0	2	0	1	38004.3734	17	17	66	2	2	337	0	1.375
1	153	1	1	1	2	1	18783.08744	37	26	77	2	1	195	0	4.487179487
2	157	0	2	1	2	0	15915.389	15	15	55	1	1	347	1	2.706896552
1	149	1	0	2	0	1	30590.30976	39	23	94	2	1	294	0	1.911111111
2	162	0	0	2	0	0	33784.00819	12	17	63	2	1	164	0	1.46969697
1	168	1	1	0	2	1	61361.37403	18	16	65	2	1	235	0	2.333333333
2	164	0	0	2	2	1	19873.6489	20	16	70	2	2	303	1	2.761904762
1	165	0	0	0	0	1	34909.42202	10	17	80	2	0	165	0	3.268292683
2	167	1	1	0	2	1	69037.24778	30	29	64	2	0	235	0	2.951219512
2	166	0	0	2	0	0	34833.02647	17	18	85	2	2	233	0	2.5
1	167	1	2	0	1	1	6741.270117	24	20	99	1	1	369	1	2.613636364
1	154	1	1	3	2	1	7799.720327	22	14	53	1	2	355	1	1.520833333
3	156	0	0	1	2	1	20281.92722	30	20	80	2	1	240	0	2.666666667
2	152	0	0	2	2	1	11618.93815	9	16	76	2	2	263	0	1.921568627
2	172	1	1	1	2	0	9233.930102	13	16	58	2	2	229	0	3.69047619
2	156	1	0	0	0	1	11606.87835	21	18	78	2	1	179	0	2.25
1	163	0	0	1	2	0	34070.37052	21	21	181	2	2	303	0	1.446808511
2	165	1	1	0	2	1	67773.74775	20	16	101	1	2	319	1	12.31818182
1	168	0	1	2	2	1	21011.26026	17	12	65	2	2	311	0	2.211538462
1	172	0	1	1	2	1	26445.89013	18	18	72	2	2	294	1	2.854545455
1	152	1	1	2	1	1	10973.49451	14	15	96	2	0	236	1	4.381818182
1	172	0	0	1	0	1	23025.22427	6	17	66	2	0	272	0	1.578947368
2	172	1	2	1	1	1	8209.918949	10	15	49	2	1	216	1	4.022222222
2	163	1	1	0	2	1	11559.58734	31	30	70	2	2	400	1	2.267857143
2	169	0	1	3	1	0	14542.14507	41	34	65	2	2	276	1	1.93442623
2	162	0	0	1	0	1	22390.87036	8	17	55	2	0	157	0	0.753846154
2	151	0	2	0	2	0	35400.43797	17	18	60	2	2	297	0	2.378787879
2	159	1	2	0	2	1	12533.46772	16	25	56	2	0	194	0	1.902777778
1	164	0	0	0	0	1	35219.12283	18	14	58	2	0	209	1	4.243243243
2	167	1	2	3	2	1	3969.88958	29	41	85	2	2	294	0	2.630434783
2	151	0	2	0	0	1	14171.58199	20	20	55	2	2	287	1	3.080645161
1	161	1	2	1	2	1	8513.536652	12	24	118	2	0	199	1	2.760869565
2	152	1	0	1	2	1	13167.2722	25	21	72	2	1	248	0	3.351351351
2	163	0	2	0	1	0	22316.63035	13	17	74	2	0	326	0	4.720930233
2	164	0	0	0	1	1	28206.16386	12	12	67	2	2	212	0	2.522727273
1	164	0	1	3	2	1	98264.3505	10	15	62	2	0	224	0	3.765957447
2	156	0	1	0	2	0	13989.79822	42	24	76	1	2	297	0	4.026315789
1	171	0	0	0	2	1	15485.20137	17	19	53	2	2	325	0	1.98245614
2	158	1	0	3	2	1	10520.81092	14	21	57	2	1	241	0	2.125
1	156	0	0	3	2	0	45456.26347	12	19	48	2	2	251	1	1.568181818
3	156	0	2	0	2	1	43196.1805	22	19	82	2	2	289	0	3.107142857
2	161	1	0	0	0	1	66916.08284	41	31	82	2	0	182	0	1.655172414
1	163	0	0	1	2	0	26773.78632	13	16	93	2	2	291	0	2.907407407
2	156	1	2	1	0	0	2617.658101	4	21	131	1	1	205	0	1.777777778
2	157	0	0	0	2	1	160859.5478	10	15	84	2	0	260	1	2.303030303
2	150	0	0	3	2	1	18974.4982	8	13	63	2	2	287	0	2.729166667
2	168	1	0	1	0	0	6275.656222	9	10	56	2	0	191	0	2.761904762
1	168	0	1	3	0	1	10586.16044	8	10	76	1	2	324	1	0.846153846
2	170	1	2	0	2	1	32687.1074	15	19	66	2	0	243	1	2.188679245
1	162	0	0	1	0	1	12488.2296	12	15	58	2	2	269	0	3.1
1	171	1	1	3	2	1	10128.95047	17	11	59	1	0	315	0	3.365384615
1	163	1	0	1	0	0	16675.57483	8	14	62	2	0	198	0	1.357142857
2	159	1	2	0	2	1	34658.91115	18	21	57	2	1	150	0	3.295454545
1	159	1	1	0	2	1	104765.0156	16	21	73	2	0	218	1	2.367647059
1	149	1	2	0	2	1	49554.29954	26	21	54	2	1	352	0	3.956521739
1	150	1	1	1	0	0	5190.198254	13	13	74	1	2	286	1	1.813953488
1	151	0	0	0	2	1	68658.44556	14	19	59	2	2	254	0	3.611111111
2	165	1	1	3	2	1	6681.535722	24	17	73	2	2	339	0	4.564102564
2	163	1	2	3	2	1	9904.688496	19	26	79	1	0	237	0	2
2	151	0	1	1	0	0	9010.906807	25	22	86	1	2	228	1	1.523809524
1	170	0	1	1	2	1	12309.2407	10	12	90	2	2	280	0	2.716981132
1	164	0	1	1	2	1	22579.64612	15	13	100	1	2	289	0	3.454545455
3	156	0	1	3	2	1	35146.64972	13	18	42	2	0	133	0	1.952380952
1	164	0	1	0	2	0	93659.50185	35	19	65	2	2	273	1	2.392156863
1	170	0	1	0	2	1	144915.8768	12	19	50	2	0	216	0	1.781609195
2	169	1	2	1	0	1	4512.055845	7	16	101	2	1	222	0	2.62962963
2	164	1	1	3	2	1	12412.62423	40	22	78	2	2	262	0	4.658536585
2	164	0	1	0	2	1	41703.71001	12	21	76	2	1	172	0	1.25
1	168	0	0	3	0	1	11628.21829	15	14	51	2	2	234	1	3.806451613
2	159	0	0	3	2	1	19623.71576	16	13	86	2	2	234	0	1.90625
2	149	0	0	0	1	1	98304.85298	13	12	57	2	2	342	0	1.467741935
1	157	1	1	0	0	0	28912.27525	13	14	75	2	1	223	0	5.5
2	170	0	0	1	0	1	10523.69446	16	25	58	2	2	276	0	1.952380952
1	151	0	2	0	1	0	31072.65735	13	20	74	1	2	283	0	1.246376812
1	150	0	0	0	2	1	33647.99153	13	16	80	2	0	272	0	1.590163934
2	168	1	0	0	0	1	19342.24334	28	21	68	2	2	308	0	3.177777778
1	150	1	1	1	2	0	6957.101481	31	24	88	2	2	251	1	3.37037037
1	156	1	0	0	2	1	66911.26326	24	20	66	2	2	340	0	3.304347826
2	151	0	1	0	2	1	39713.91874	21	21	62	2	0	273	0	1.241758242
2	170	1	1	1	2	1	13749.94455	29	23	60	2	2	259	0	2.862068966
1	165	1	2	0	2	1	102551.9444	26	27	91	2	1	364	1	2.775
1	172	1	0	1	1	1	22696.06169	30	24	67	2	2	223	0	3.354166667
1	154	0	2	2	1	0	12646.00409	22	20	145	2	2	344	0	2.474576271
1	158	0	0	1	2	0	19262.58364	10	18	55	2	1	179	0	1.289855072
1	152	1	0	1	2	1	23468.26105	19	14	76	2	0	278	0	2.41509434
1	151	1	0	0	0	0	103004.5093	7	17	83	2	0	180	0	3.55
2	159	1	1	2	2	0	24556.32666	16	15	49	2	2	256	1	3.571428571
2	166	0	0	1	0	0	13845.32408	10	15	59	2	0	165	0	0.707865169
2	165	0	1	3	2	0	12593.4396	18	21	77	2	0	246	0	0.717741935
2	165	1	0	3	2	0	16634.78231	175	124	71	2	2	400	0	4.96969697
1	168	0	1	1	0	1	9181.998731	21	20	124	2	1	246	1	1.561643836
2	156	1	0	0	2	1	29369.92931	28	19	72	2	1	224	0	2.703703704
2	156	1	1	0	0	0	13701.78025	18	21	72	2	2	326	1	3.179487179
1	161	0	2	0	2	1	95702.01391	14	17	91	1	1	274	1	2.02173913
1	167	1	2	1	2	1	4200.385586	14	15	126	1	2	332	1	2.333333333
2	155	0	0	2	2	1	16819.35586	15	17	47	2	0	213	0	2.02
2	164	0	0	0	0	0	22528.33109	11	14	38	2	0	205	0	1.152777778
2	164	0	2	0	2	1	27258.1433	11	13	80	2	1	327	1	2.327272727
2	155	0	1	3	2	0	12239.13036	27	21	96	2	1	292	1	5.25
1	158	1	0	0	2	1	96772.56219	72	33	103	2	2	274	0	2.609756098
1	165	0	1	0	0	1	23630.68298	23	21	71	2	2	348	1	3.357142857
2	154	1	1	2	2	0	17628.95139	45	37	112	1	2	302	0	5.35483871
2	170	0	1	1	2	1	8518.964558	21	15	98	1	2	358	0	2.179104478
2	166	0	0	1	2	1	17620.91096	23	20	94	2	1	175	0	2.24
1	157	0	2	0	0	1	84429.06496	19	19	83	2	0	176	1	1.318181818
1	169	1	0	3	2	1	44531.68162	32	22	67	2	1	286	1	4.282608696
2	153	1	0	3	2	1	25978.73749	48	19	59	2	0	181	0	3.1
2	153	1	1	1	2	1	18406.08664	15	20	50	2	1	232	0	2.745098039
2	151	0	0	1	1	0	9594.786332	9	17	64	2	1	243	0	3.58974359
1	157	1	2	0	0	0	29299.65674	12	16	78	1	2	373	0	2.111111111
1	164	0	1	1	0	0	21346.94167	25	41	143	2	2	289	1	1.390243902
2	159	1	1	0	2	1	53962.42105	20	17	59	2	0	194	0	3
1	161	0	0	3	2	1	19994.50855	6	11	76	1	0	311	0	2.62962963
2	151	0	1	1	2	1	3003.518384	23	27	93	1	2	245	1	2.204545455
2	152	0	2	1	1	0	4106.657008	16	37	93	2	0	190	1	0.864197531
1	164	0	1	3	2	1	12591.41337	14	16	59	2	0	195	0	1.918032787
1	159	0	1	2	2	1	60151.79284	12	17	38	2	0	211	0	1.146666667
2	149	1	1	1	2	0	18394.27368	23	23	53	2	1	245	0	3.975
2	166	1	1	0	2	1	15951.55921	51	33	120	2	2	351	1	4.818181818
2	153	1	1	3	2	1	11879.84652	15	29	66	2	1	226	1	4.606060606
1	151	0	2	1	0	1	9487.751816	13	12	51	1	2	359	1	2.3
2	165	0	0	0	0	1	58693.66234	14	18	48	2	2	167	0	1.685185185
2	167	1	0	0	2	0	26689.51307	68	37	64	2	1	266	0	2.053571429
1	154	1	2	3	2	1	14975.61859	17	20	56	2	0	283	0	1.302631579
1	170	1	1	2	0	1	14600.3542	34	28	111	2	2	389	0	3.463414634
1	165	0	1	0	2	0	139449.699	22	17	86	2	2	309	1	3.763157895
2	166	0	2	0	2	1	56829.34776	16	20	85	2	2	222	0	4.574468085
1	170	0	0	1	0	0	16602.34399	9	14	76	2	0	152	0	0.876923077
2	163	1	2	0	1	0	18380.67747	20	12	76	1	2	393	1	3.088888889
1	157	0	0	0	1	0	71248.31527	15	13	130	2	2	206	0	2.275862069
2	156	0	1	0	1	1	25477.41618	11	10	103	1	2	309	1	3.976744186
1	171	0	0	0	2	1	20937.82778	17	18	76	2	2	304	1	2.482758621
1	157	1	1	0	2	0	177074.4442	17	17	85	2	1	328	0	4.073170732
2	163	0	2	0	2	1	49950.9604	14	21	102	2	1	227	1	2.155172414
1	161	1	2	2	0	1	11894.42832	15	17	74	2	2	320	0	2.846153846
2	162	1	2	2	2	0	12165.80523	27	36	317	2	1	270	0	1.175
1	169	0	2	3	0	1	14664.32911	20	24	77	2	2	266	1	2.325
1	161	0	1	1	0	0	19345.27504	10	12	85	2	2	310	0	2.285714286
2	153	1	2	3	0	0	7995.032448	15	19	109	2	2	353	0	5.448275862
1	151	0	1	0	2	1	86530.58636	20	16	57	2	1	217	0	2.268656716
2	152	0	2	1	2	1	6630.294742	25	22	51	2	1	279	0	5.021276596
1	157	1	2	0	2	1	59735.98635	52	57	77	2	1	307	1	2.567567568
1	151	0	1	1	2	1	17488.04068	12	13	94	2	2	216	0	2.945454545
2	172	1	1	0	0	1	18952.35383	56	39	55	2	2	291	0	4.731707317
2	166	0	0	2	2	0	27924.33173	26	24	60	2	0	246	0	1.436363636
2	167	0	0	2	0	0	12642.724	36	29	81	2	2	347	0	2.648648649
1	159	0	1	1	2	1	13674.38507	10	13	50	2	2	277	0	1.74137931
2	165	0	0	1	1	1	7480.037009	11	17	55	2	1	175	0	1.22
1	168	0	2	1	2	1	5988.283804	16	19	57	2	0	238	1	1.43877551
1	165	1	2	1	2	1	7133.143109	22	20	67	2	1	199	0	2.762711864
2	164	0	0	0	2	1	56280.45825	15	29	45	2	0	263	0	0.945205479
1	168	1	1	2	1	0	18320.94669	56	34	77	2	2	400	1	5.694444444
1	159	1	1	3	2	1	27624.67106	35	21	107	2	2	345	0	4.966666667
2	154	1	2	2	2	0	14575.09504	42	28	87	1	1	293	1	1.215686275
2	156	1	2	0	2	1	33317.42789	27	23	57	2	1	265	0	2.717391304
2	160	1	1	1	1	0	23092.88597	30	26	96	2	1	204	0	2.688888889
2	170	0	2	1	0	1	3929.78284	17	19	78	2	1	252	1	2.22972973
2	151	1	0	0	0	0	20604.98663	21	22	81	2	0	214	0	2.183673469
1	171	0	0	3	0	0	11914.38686	9	13	58	2	1	306	0	3.545454545
1	171	0	2	1	2	0	9051.566546	9	17	80	2	2	299	1	3.394736842
1	168	0	2	0	2	1	38633.72944	14	16	96	2	0	269	1	4.048780488
3	156	0	1	3	2	1	26582.24628	23	25	71	2	2	237	0	2.857142857
2	151	1	1	0	2	1	21048.03858	21	20	90	2	2	182	0	5.846153846
1	159	0	1	3	2	0	32712.17618	31	27	147	1	2	388	0	3.921052632
2	170	1	0	1	0	0	13209.01257	16	19	60	2	0	181	0	1.4
2	163	0	2	1	0	1	3630.736637	14	17	94	1	2	225	1	1.838235294
2	163	1	1	1	1	1	7538.964092	17	21	97	2	0	243	0	3.41509434
2	149	0	2	0	2	1	31364.34127	11	15	70	2	2	335	0	3.111111111
1	154	1	1	3	2	1	9714.496031	21	23	54	2	0	215	0	3.655737705
2	152	1	0	2	2	0	15579.88781	23	33	85	2	0	233	0	1.460526316
2	157	0	2	0	1	1	52999.07788	20	21	52	2	2	209	1	1.474358974
2	158	0	1	0	2	1	64672.52755	35	22	80	1	1	317	1	4.907407407
1	167	1	1	0	2	0	70255.60971	15	17	71	2	2	152	0	1.456521739
2	155	1	2	3	2	1	7971.748838	18	20	61	2	1	229	1	1.846153846
1	164	1	2	1	2	0	6880.730508	11	17	70	2	0	231	0	1.460526316
1	149	1	0	3	0	0	14182.60982	23	15	61	2	1	218	0	3.75
2	168	0	0	0	2	1	30055.79827	25	22	77	2	2	284	0	2.38
1	155	0	1	0	2	1	63864.54562	11	12	61	2	1	204	0	2.616666667
1	159	1	1	3	2	0	26996.52039	32	24	67	2	2	379	0	4.205882353
2	158	0	1	0	0	0	30939.69025	26	24	118	2	2	275	0	1.907894737
2	164	0	1	0	2	1	52237.73636	10	15	85	2	1	285	0	1.888888889
1	153	0	0	0	2	1	81607.27933	60	54	90	2	2	400	0	5.542857143
2	154	0	1	2	2	1	18942.92014	32	29	116	1	2	337	0	2.564102564
2	151	1	0	2	0	1	10402.40189	11	18	87	2	0	210	0	2.270833333
2	159	1	1	0	2	1	51019.94207	24	20	79	2	2	265	0	4.8125
1	149	0	2	3	2	1	12672.69363	18	22	63	1	2	237	1	1.873239437
2	156	0	2	0	2	1	21750.03259	14	15	79	2	1	233	1	2.491525424
2	150	0	2	0	2	0	16435.64782	22	25	72	2	1	328	1	2.573770492
3	156	1	2	1	2	1	8331.990658	8	8	79	1	2	212	1	2.325
1	157	0	1	0	1	0	37794.17052	14	19	92	2	2	272	0	2.947368421
3	156	0	1	0	2	1	110764.143	32	24	51	2	1	260	0	2.97826087
2	155	1	2	3	2	0	7235.462892	14	13	114	1	1	297	1	1.617647059
2	161	1	0	3	0	0	18568.01922	12	20	46	2	0	265	0	3.166666667
1	157	1	2	0	2	1	84523.68543	30	26	48	1	1	289	1	2.442307692
2	151	1	2	0	2	0	31962.71954	37	29	89	2	2	287	0	2.983050847
2	160	1	2	1	2	1	20319.49702	37	24	150	1	2	235	1	1.510204082
2	156	0	1	0	2	1	27429.48588	11	13	56	2	1	222	1	1.175
1	157	1	0	0	0	1	45457.09129	14	19	71	2	2	400	1	2.692307692
1	161	0	2	1	2	1	20366.40254	53	39	81	2	2	328	1	7.734693878
2	165	1	1	0	2	1	90868.66762	27	20	140	2	1	278	0	4.53125
1	169	1	0	2	2	1	40217.04148	50	30	54	2	2	367	0	2.926829268
3	156	1	0	3	2	1	17762.63029	38	29	96	2	1	211	0	2.333333333
2	166	0	1	0	2	1	88639.05455	43	27	124	2	2	192	0	1.892473118
1	158	0	2	0	2	1	26560.39203	23	23	139	2	0	254	0	1.181818182
1	170	1	1	0	1	1	14919.12991	22	20	83	2	0	313	0	3.816326531
1	167	1	0	3	0	0	13017.27506	50	45	88	1	2	298	1	6
3	156	1	2	1	2	0	7309.395295	15	16	79	2	1	284	1	2.393442623
1	169	1	1	3	0	0	38022.12942	53	30	109	2	1	265	0	4.764705882
2	151	1	1	3	2	1	4188.805451	24	17	90	1	2	342	1	1.837209302
1	162	0	1	3	0	1	24485.11947	57	40	78	2	2	345	0	2.166666667
2	163	0	2	1	1	0	9972.951083	8	13	60	2	2	254	1	3.068181818
2	157	0	0	0	2	1	157463.8395	14	16	53	2	0	216	0	1.967741935
1	172	1	1	3	2	1	31941.9345	17	16	108	1	2	247	1	5.828571429
2	159	0	0	0	2	1	98620.96802	10	16	53	2	1	171	0	1.434782609
1	158	0	0	1	2	1	18492.06741	10	14	61	2	2	229	1	1.741935484
1	165	0	0	3	2	1	25106.1571	22	18	83	2	2	335	0	3.371428571
2	165	1	1	2	2	1	34434.51499	22	18	90	2	1	267	1	5.558823529
2	152	1	0	2	1	1	15492.46833	16	19	73	2	2	274	1	1.846153846
2	164	1	0	2	2	0	22695.18913	22	18	81	2	0	202	0	3.304347826
1	160	1	1	3	2	1	37065.16388	32	17	41	2	2	350	0	6
2	155	1	0	3	2	1	15507.88134	56	32	80	2	2	358	0	4.974358974
1	149	0	1	2	0	0	33725.08583	50	32	93	2	2	321	0	2.536585366
1	162	1	0	3	0	0	23194.98089	17	16	46	2	1	322	0	4.257142857
2	167	0	1	1	2	1	6704.564466	15	18	50	2	2	326	0	3.291666667
1	161	0	1	3	2	1	14469.91261	11	16	65	2	0	230	0	1.568181818
1	156	0	0	0	2	1	67231.54024	16	20	46	2	1	201	0	1.188118812
2	163	0	2	0	2	1	17629.24714	14	13	56	2	2	291	1	0.709677419
3	156	1	1	3	2	1	10551.90998	16	19	77	2	0	269	0	4.770833333
1	170	0	1	2	2	1	34068.50329	13	18	84	2	0	182	0	1.234567901
2	159	1	0	0	2	1	46838.23901	43	20	82	2	2	330	0	5.388888889
1	156	0	1	0	2	1	82318.2742	11	17	81	2	0	199	0	1.333333333
2	151	0	0	1	0	0	7216.235894	10	15	63	2	2	203	0	1.802816901
2	159	1	1	3	2	1	20392.77109	14	16	51	1	2	397	1	1.846153846
2	151	1	2	0	2	1	22150.20605	10	19	64	2	1	249	1	2.21875
2	167	1	2	1	2	1	3009.077135	21	19	86	2	1	266	1	2.019607843
1	167	1	0	1	1	1	10312.14663	30	23	90	2	2	293	1	4.705882353
2	151	1	2	0	2	0	23264.05669	16	13	62	1	2	347	0	3.795454545
1	164	0	2	3	2	1	18233.82149	8	17	81	2	1	223	1	1.107142857
2	172	1	0	2	2	0	28711.42445	30	24	69	2	2	285	0	5.189189189
1	155	0	1	2	2	0	33416.6419	35	23	58	2	2	291	0	2.257575758
2	158	1	1	0	2	1	70848.90663	35	21	67	2	2	374	0	3.645833333
2	157	1	1	1	2	1	27989.09657	21	18	90	2	2	320	1	1.931818182
2	152	1	0	3	2	1	17212.29246	18	14	32	2	0	227	0	2.603448276
2	167	0	0	2	2	0	11315.97112	131	108	149	2	2	326	0	5.026315789
1	162	0	0	3	2	0	127644.4788	16	15	113	2	2	202	0	3.04
2	152	0	1	2	0	1	10116.89592	14	12	75	1	0	353	0	1.639344262
1	150	1	0	3	2	1	10708.23076	14	16	52	2	0	182	0	3.25
2	167	1	0	1	0	0	10717.75399	15	17	55	2	0	217	0	2.040816327
2	164	1	0	3	2	0	13184.26807	17	19	73	2	0	252	0	2
2	159	0	0	0	0	1	46914.84639	11	14	55	2	2	307	0	1.64516129
2	164	1	0	2	2	0	18076.77305	22	22	63	2	2	238	0	2.545454545
2	152	0	2	0	2	1	23568.35315	29	34	71	2	2	277	0	1.279411765
1	172	1	0	1	0	1	36141.89568	24	22	85	2	2	293	0	2.5
1	167	0	2	0	0	0	45798.06353	17	21	132	2	2	255	1	2.775510204
1	149	0	0	0	2	1	49384.78516	13	17	37	2	2	364	0	1.360655738
2	149	0	1	0	2	1	104527.0438	24	19	70	2	2	275	0	3.5
2	159	0	2	0	2	0	21348.37726	9	13	90	2	0	228	1	2.23255814
2	153	1	0	3	2	1	25626.72208	17	19	47	2	1	274	0	4.208333333
2	153	1	0	0	2	0	367555.743	15	20	68	2	0	214	0	1.727272727
2	172	0	0	1	2	1	12501.97536	11	23	38	2	0	135	0	1.46969697
1	168	0	1	1	2	1	14631.79583	15	18	68	2	1	190	1	1.957446809
1	167	0	0	0	0	0	24848.85294	47	36	85	2	2	318	1	3.710526316
1	151	0	1	3	2	0	33273.94951	6	12	69	2	2	329	0	2.9
1	165	0	1	0	0	0	32641.29247	18	13	75	2	2	300	0	3.25
2	152	0	0	3	2	1	15149.51169	40	16	69	2	2	327	0	3.230769231
2	149	0	0	0	2	1	91023.48303	14	15	63	2	2	230	0	2.333333333
2	164	1	1	3	2	1	61116.58706	25	18	63	2	1	331	1	3.654545455
2	162	0	1	0	2	0	47603.08631	27	14	100	2	2	284	1	2.462962963
2	166	0	0	0	2	1	72046.93503	16	16	92	2	2	218	0	1.927272727
2	153	1	1	3	2	0	29028.14589	21	20	75	2	2	256	0	3.707317073
1	161	0	1	3	2	0	12279.62942	12	13	82	2	0	281	1	3.565217391
2	154	1	1	3	2	0	24462.93586	58	36	100	2	2	306	1	3.916666667
2	170	0	1	1	2	1	7951.478725	10	14	116	2	2	261	1	2.75
2	158	1	0	0	0	0	27077.89803	31	20	65	2	2	132	1	4.105263158
2	170	0	0	1	0	1	7658.860994	12	16	73	2	0	131	0	1.66
2	159	1	1	3	2	1	8670.524703	17	14	75	2	0	320	1	2.090909091
2	168	1	0	0	1	1	25110.07686	29	29	61	2	0	197	0	1.454545455
1	167	1	0	0	0	1	15109.2841	14	18	67	2	0	246	0	2.975609756
2	168	0	2	0	2	1	46230.49093	22	20	112	2	2	187	1	5.142857143
2	162	1	0	2	1	0	36528.15359	9	13	57	2	0	190	0	1.6
2	167	0	0	3	2	1	7527.913864	20	22	84	2	2	360	0	3.9
1	171	1	2	0	2	1	15061.7506	17	20	75	2	0	275	1	1.222222222
2	170	1	1	1	2	1	7312.107362	47	24	132	2	2	316	0	2.886363636
1	157	1	0	0	2	0	102998.4061	34	29	83	1	2	400	1	4.75862069
2	163	0	0	0	2	1	34216.85711	12	14	149	2	2	400	0	3.479166667
1	157	0	1	0	1	0	41822.43525	17	17	81	2	2	224	0	4.523809524
1	153	1	2	0	2	0	80945.82035	47	60	33	1	2	353	1	5.25
2	149	0	1	0	2	0	204427.3276	6	13	57	2	1	157	0	2.791666667
1	150	0	2	0	2	1	35657.40933	16	12	46	2	2	275	1	2.227272727
2	155	1	0	2	2	1	23074.77882	25	25	57	2	0	178	0	2.150943396
1	170	0	1	1	2	1	10066.24215	16	21	80	2	2	357	0	2.037037037
2	155	0	1	2	2	0	15546.7035	15	14	95	2	1	282	0	2.436363636
2	149	1	1	0	2	1	108007.2485	18	18	68	2	1	285	0	2.594202899
1	151	1	0	2	2	1	23434.46228	87	69	69	2	2	389	0	4.56097561
1	157	1	1	0	2	0	208576.9791	49	32	74	1	2	304	1	3.294117647
2	149	1	1	0	2	1	58984.96498	46	31	54	2	1	312	0	3.435897436
2	152	1	0	0	1	0	30960.35748	23	18	103	2	2	266	0	3.529411765
1	155	0	2	0	2	1	50148.40163	43	32	86	1	2	333	1	2
1	152	0	2	0	2	1	32701.19548	38	38	66	2	0	212	0	1.561403509
2	149	1	1	1	2	1	2679.546457	19	17	45	2	1	242	1	4.531914894
2	164	1	0	0	2	0	75002.11935	40	22	60	2	2	335	0	4
2	157	1	0	3	0	1	83565.93859	16	21	81	2	0	151	0	2.833333333
1	151	0	1	1	2	1	10588.72578	7	11	66	2	2	349	0	2.363636364
1	158	1	1	0	2	1	100365.8315	19	18	66	2	1	287	1	2.673469388
2	170	0	0	2	1	1	16139.51453	12	19	51	2	0	250	0	1.112676056
1	171	0	0	3	2	1	38304.51056	8	11	61	2	0	255	0	1.544117647
1	164	0	0	1	2	1	35284.90789	11	17	73	2	0	214	0	2.259259259
2	157	0	0	3	2	1	29643.89583	15	17	55	2	2	221	0	1.85106383
3	156	0	1	3	2	1	9055.880553	13	30	44	2	0	233	0	2.357142857
1	153	1	2	0	2	0	69328.00422	19	15	115	2	1	171	1	1.321428571
1	157	1	2	3	2	0	27543.36931	15	20	72	2	1	255	0	2.6
3	156	1	0	3	2	1	12483.73047	12	13	72	2	0	209	0	1.818181818
1	156	1	1	3	2	0	15422.34541	19	19	52	2	1	186	0	5.317073171
2	161	0	1	0	0	1	14936.48581	21	24	100	2	0	255	0	3.315789474
1	167	0	0	0	2	0	34868.10821	11	10	88	1	2	299	0	3.921052632
1	158	1	2	1	2	1	5133.898092	12	15	64	1	1	216	1	0.983333333
1	159	0	1	0	2	1	132150.37	13	17	79	2	2	280	0	2.383561644
2	154	0	2	1	2	0	12971.7554	12	14	112	1	0	212	1	2.78125
1	170	0	0	3	0	0	24333.99204	11	13	61	2	2	351	0	4.325
1	150	1	1	2	2	1	23610.38862	13	17	83	1	2	400	1	2.175
2	171	0	0	3	2	1	12518.60991	9	11	34	2	0	113	0	1.455696203
1	164	1	1	1	2	1	16751.5978	26	20	86	2	1	318	1	2.666666667
2	171	0	1	0	2	1	69288.96049	11	14	60	2	2	227	0	2.348484848
1	153	0	1	3	2	1	31640.07556	22	24	77	2	0	190	0	1.318181818
2	149	0	0	0	0	0	79868.70748	7	13	66	2	0	190	0	4.024390244
2	150	0	1	0	2	1	27638.49459	7	14	96	2	1	178	0	1.767123288
2	155	0	0	0	0	0	46589.52949	10	19	34	2	0	210	0	1.125
2	157	1	0	0	2	1	180106.4863	18	17	117	2	1	227	0	3.432432432
1	154	1	2	2	1	0	10618.47582	27	22	68	1	1	248	1	2.951219512
2	162	1	0	1	2	1	26278.42745	19	22	78	2	0	231	0	1.045454545
2	151	0	0	0	0	1	16339.54225	10	13	84	2	2	272	0	1.9
2	170	0	2	1	2	1	3681.959984	14	19	86	2	1	190	0	1.758064516
1	153	1	0	3	2	1	39502.33232	30	39	74	2	2	208	0	2.041666667
1	162	1	0	3	2	1	15087.27652	34	25	81	2	0	259	0	3.1
1	154	1	0	3	2	1	15662.29878	29	16	80	2	1	198	0	2.891304348
2	153	0	2	0	2	0	38967.35644	21	23	63	2	2	196	0	1.888888889
1	149	1	2	0	2	1	50146.56964	22	25	79	2	1	262	1	1.830769231
1	157	0	2	0	0	1	34355.33073	13	20	103	2	2	287	1	2.805970149
1	170	1	1	1	2	1	10691.67476	19	21	90	1	2	389	1	3.244897959
2	155	1	2	3	0	0	7703.550931	23	25	92	2	0	282	0	5.575757576
2	163	0	2	0	2	1	79615.53093	20	22	59	2	1	218	1	2.75
1	162	1	1	2	2	0	20385.48842	32	24	62	2	1	228	0	4.673913043
2	153	1	0	3	2	0	37228.43899	11	14	75	2	0	198	0	4.195652174
2	160	1	0	2	0	0	44600.30496	59	27	55	2	2	400	0	3.926829268
2	169	1	2	3	1	0	8006.504824	23	19	91	2	1	280	1	1.3125
2	172	0	0	0	2	1	107032.8995	13	18	61	2	0	174	0	0.987012987
2	161	1	2	2	2	1	12993.44391	46	54	129	1	2	289	0	2.025316456
1	159	0	1	3	2	1	28171.11415	12	17	102	2	1	330	0	1.74137931
1	150	0	1	0	2	1	113149.8069	16	23	86	2	2	189	0	2.154929577
1	150	1	1	1	0	1	2478.053075	19	20	86	1	2	362	1	2.658536585
1	171	0	1	1	2	1	5248.180026	10	12	66	2	2	283	1	1.626865672
1	154	0	0	2	0	0	27309.26556	9	13	61	2	0	149	0	1.533333333
2	164	0	1	2	0	0	9352.800183	19	15	104	2	2	321	0	5.903225806
1	156	1	1	3	0	1	26967.62514	32	26	92	2	1	235	0	2
2	150	0	1	1	0	1	6768.38382	7	10	47	2	2	262	0	2.777777778
2	164	0	0	0	2	1	23204.86924	17	14	64	1	1	211	0	2.507692308
1	159	0	1	2	2	1	49124.65427	15	14	94	2	2	343	0	3.476190476
2	158	1	2	0	0	0	26919.73279	28	27	101	2	2	332	1	2.297297297
3	156	0	1	3	0	1	14223.26806	9	12	49	2	1	289	0	2.6
2	156	0	0	0	0	0	14955.1954	17	24	44	2	0	163	0	1.655172414
2	155	0	0	2	1	1	13645.13663	30	34	67	2	1	241	0	2.379310345
1	159	0	1	2	2	1	37030.84505	32	22	94	1	2	286	0	2.68627451
1	151	1	0	1	2	1	22292.52589	24	17	54	2	2	264	0	1.676923077
2	172	1	1	1	2	0	16730.1971	13	13	91	1	1	269	0	2.852459016
1	158	1	0	1	0	0	19721.00757	56	47	73	2	2	346	1	4.75
2	170	0	0	1	1	1	9715.530474	10	14	46	2	0	147	0	0.602150538
2	158	1	1	0	2	1	15519.5842	27	16	108	2	2	303	0	3.434782609
2	159	0	1	0	1	1	25889.40992	13	18	75	2	0	233	0	1.306666667
2	154	1	0	1	0	0	19546.35841	39	28	78	2	2	364	0	4.3
2	161	1	1	2	2	0	14089.71121	58	37	98	1	2	353	0	3.297297297
2	169	0	1	3	0	0	10344.64089	64	42	88	1	0	276	0	1.142857143
1	168	1	0	0	2	1	16788.98949	13	15	71	2	0	196	0	1.033898305
1	158	0	0	2	2	1	27692.73143	8	15	57	2	0	203	0	1.597014925
2	162	1	1	0	2	1	163341.9488	23	20	60	2	1	211	0	3.926829268
2	156	0	1	0	0	1	9914.387152	29	46	162	2	1	166	1	1.666666667
2	149	0	2	0	0	1	59432.64	26	23	87	1	2	396	1	2.833333333
1	156	1	0	3	2	1	7229.467283	20	17	37	2	0	217	0	1.5
2	158	0	0	0	2	1	44501.97653	18	21	65	2	1	209	0	2.089285714
1	170	1	0	2	0	0	45913.9096	32	22	79	2	1	233	0	2.811320755
2	151	1	1	0	2	1	10805.64941	32	21	80	2	2	269	1	2.70212766
1	171	0	1	3	2	1	8041.508345	13	12	79	2	1	245	1	3.239130435
1	162	1	0	3	0	0	11860.05824	22	19	70	2	2	134	0	3.256410256
2	154	1	0	1	2	1	16614.03439	22	32	64	2	2	246	0	1.471698113
1	149	0	0	3	1	1	11180.95907	11	15	76	2	0	192	0	1.074074074
1	171	0	0	3	0	1	4244.234141	10	14	66	2	0	193	0	1.106666667
3	156	1	0	2	1	0	25104.55781	58	34	101	2	2	298	0	3.705882353
2	167	1	1	1	2	1	6071.479925	24	25	106	2	2	353	0	2.3
2	159	0	1	2	2	1	13547.88815	8	15	57	2	2	167	0	1.306666667
2	151	0	2	0	2	1	27358.51666	19	16	83	2	1	319	1	2.074074074
1	171	0	1	1	0	1	3658.013077	16	23	52	2	0	171	1	1.828947368
2	153	1	1	3	2	1	10897.4992	20	23	56	2	0	214	0	2.305555556
2	168	1	2	0	2	1	37703.36637	8	21	114	2	1	258	0	3
1	158	0	1	2	2	0	21599.80506	13	17	85	2	0	220	0	2.071428571
1	171	0	1	1	2	1	5248.180026	13	16	76	2	2	324	1	1.46
2	156	0	0	0	2	0	18640.54173	37	34	72	2	2	318	1	1.741935484
1	167	1	0	3	1	0	17781.97546	23	21	64	2	1	240	0	4.722222222
2	166	1	2	1	1	1	5705.204615	7	15	98	2	2	278	0	2.863636364
1	152	0	1	2	0	0	9547.637924	12	15	49	2	0	214	0	1.469135802
2	166	0	2	0	2	1	63594.53241	21	18	99	2	2	301	1	1.907692308
1	171	1	1	1	0	0	6760.04848	42	30	74	2	2	377	0	3.65
1	172	0	1	1	0	1	13583.98617	31	34	79	2	2	252	1	4.46
1	163	0	2	1	0	0	7306.150465	16	20	74	2	2	225	1	1.616666667
1	164	0	1	3	0	0	132785.4967	43	20	67	2	2	281	1	3.321428571
2	172	1	1	1	2	1	17281.2897	21	17	83	1	2	297	1	1.568181818
2	163	0	1	0	2	0	55383.97941	9	17	73	2	0	255	1	3.038461538
1	161	1	0	3	2	1	40071.8695	12	17	49	2	0	207	0	2
2	171	0	0	1	2	1	16807.44343	13	16	78	2	1	227	0	2.434782609
1	151	0	0	1	0	0	36581.11216	14	15	81	2	2	301	0	2.425531915
1	163	1	2	1	0	0	6940.019393	18	21	70	1	2	369	1	1.564705882
2	169	1	0	2	1	1	13783.68397	40	28	48	2	2	322	0	4.135135135
1	169	0	1	1	2	1	30443.63836	12	18	52	2	2	238	1	1.422535211
1	166	1	1	3	2	1	10713.55756	23	21	96	2	2	288	1	2.673913043
2	152	1	0	2	2	1	11472.90062	23	18	141	2	2	342	0	4.177777778
2	170	1	2	0	2	1	16665.33244	15	24	66	2	1	246	0	1.098591549
2	152	1	0	0	2	0	75430.05286	14	18	94	2	1	208	0	2.441860465
1	154	0	1	2	2	1	24945.71113	31	30	92	2	2	306	1	2.844827586
1	163	1	2	0	2	0	155989.4874	21	21	106	2	2	307	1	3.058823529
1	162	1	0	3	2	0	12842.72618	24	30	85	2	0	205	0	1.485714286
1	163	1	0	1	2	0	23606.66131	20	23	72	2	2	302	1	3.156862745
1	149	0	1	0	2	1	49432.61256	23	20	76	2	2	309	0	1.941176471
2	160	1	0	2	0	1	24902.69112	27	22	71	2	0	223	0	1.732142857
2	158	1	1	0	0	0	23453.38394	17	13	61	2	1	293	1	2.775510204
1	155	1	1	3	1	0	19402.92378	30	30	58	2	1	290	0	4.644444444
2	160	1	0	1	1	1	22945.50828	28	22	55	2	0	228	0	2.714285714
2	155	0	2	0	2	1	78560.55397	29	21	60	2	2	313	0	3.489361702
1	171	1	0	3	2	1	6930.836998	49	27	62	2	0	233	0	3.725
1	153	1	1	1	2	1	13401.65413	11	12	44	2	2	317	1	2.678571429
2	164	0	2	3	2	1	12421.01273	16	21	73	2	0	198	1	2.412698413
2	154	1	0	2	2	1	42995.39472	27	19	74	2	2	362	0	2.926829268
2	158	0	1	0	2	0	95642.10552	26	23	98	2	1	270	0	7.585365854
1	149	0	2	3	0	0	7049.710266	19	17	63	1	1	306	1	1.525423729
1	171	0	0	3	0	0	10859.95408	73	47	67	2	2	314	0	4.133333333
1	163	0	1	1	0	0	8331.422028	13	19	79	2	0	213	0	2.089552239
1	152	0	0	1	0	1	13488.50037	11	13	116	2	2	190	0	1.875
3	156	1	2	3	2	0	22563.26432	17	16	86	1	1	249	0	2.043478261
2	172	0	0	1	2	1	23261.77688	13	18	68	2	2	223	0	2.245283019
2	163	1	2	0	0	0	7644.060212	9	18	101	2	0	210	1	1.558823529
2	162	0	0	2	2	1	38066.02561	13	15	57	2	1	225	0	1.083333333
2	169	0	1	3	2	1	4141.107025	39	47	76	2	1	200	0	2.388888889
1	151	1	0	0	2	1	80911.23897	16	16	71	2	1	296	0	7.95
1	164	1	1	3	2	1	10702.08426	16	20	56	2	0	241	0	2.352941176
2	151	0	0	0	0	1	19744.6438	7	17	84	2	1	279	0	2.551020408
2	171	0	1	3	2	1	13015.70783	19	15	45	2	0	185	0	0.869565217
2	170	1	0	3	0	1	11053.67803	19	18	66	2	1	217	0	2.322033898
2	160	0	1	1	1	0	17886.59674	21	21	77	2	1	335	1	3.3
2	161	1	0	2	1	0	31216.84951	47	28	86	2	1	142	0	2.912280702
1	162	0	1	3	2	1	12834.2183	9	14	40	2	0	290	0	2.38
2	154	0	2	2	1	0	10090.19971	13	12	82	2	2	321	1	1.813953488
2	171	0	0	0	2	1	44327.12822	30	28	48	2	1	265	0	1.697247706
2	158	0	0	0	2	0	110160.6774	13	14	47	2	0	190	0	2.103448276
1	153	0	2	0	2	1	117040.7089	17	18	83	2	1	285	0	3.096774194
2	149	0	0	3	0	0	19992.31867	10	14	66	2	0	174	0	3.127659574
2	165	0	0	2	2	1	43795.37727	18	18	102	2	2	253	0	3.028571429
2	168	0	0	1	2	1	10166.76311	15	19	48	2	0	129	0	3.037735849
2	161	1	2	3	0	1	11849.22868	24	21	52	2	0	280	1	3.811320755
2	166	0	0	2	1	0	21731.01318	20	13	68	2	2	297	0	3
2	160	0	0	2	2	1	31843.94289	18	20	61	2	0	176	0	1.02739726
1	168	0	0	2	2	1	30686.84039	27	30	68	2	2	238	0	2.105263158
1	158	0	0	0	0	0	49792.01269	9	12	57	2	0	168	0	1.303370787
1	161	0	2	3	2	1	16829.85747	16	22	66	2	1	260	1	2.75
1	167	0	1	0	2	1	2782.738265	14	12	69	1	2	390	0	1.849056604
2	156	1	0	1	2	1	6193.545978	44	36	74	2	1	212	0	3.017241379
1	163	0	0	1	1	0	31713.98461	22	22	106	2	2	316	0	2.136363636
2	150	0	1	3	2	0	4724.493305	26	27	71	2	0	218	0	2.878378378
1	149	0	0	1	1	0	12835.29047	11	14	65	1	2	357	0	3.41025641
1	160	0	0	1	2	1	27270.14175	13	19	62	2	0	131	0	1.24
2	169	0	1	3	0	0	10420.76002	20	23	141	2	2	323	0	1.567164179
1	151	1	2	0	2	1	104015.3972	20	18	58	2	2	388	1	4.527777778
2	152	0	0	0	2	1	72779.55722	25	20	66	2	1	251	0	1.892857143
1	168	0	0	2	0	1	20975.24941	36	22	70	2	2	356	0	1.836734694
1	171	1	0	0	0	0	22979.30107	19	17	94	2	2	240	1	3.888888889
1	159	0	0	2	2	1	31758.23972	15	13	52	2	2	280	0	2.894736842
2	158	1	0	0	0	1	68873.24491	90	43	51	2	2	381	0	3.205128205
1	149	0	2	3	0	0	10855.0253	17	17	83	2	2	270	1	1.574074074
2	151	0	0	0	1	1	20014.01501	15	15	91	2	2	257	0	5
1	151	1	0	2	2	1	37963.25362	56	22	109	1	2	359	0	5.666666667
2	163	1	1	1	0	0	6876.253228	12	17	158	2	1	284	0	4.086956522
2	165	1	1	3	2	1	12427.01088	22	24	60	2	1	296	1	4.5
2	166	1	2	0	0	0	12739.38583	10	14	83	2	0	183	0	2.195652174
1	163	1	1	1	0	0	16317.67515	22	17	81	1	2	236	1	1.829268293
2	155	0	1	0	2	1	3138.562566	14	18	73	2	0	232	0	2.205128205
1	155	0	2	0	2	1	60650.26954	16	16	77	1	2	285	1	1.318181818
1	152	0	2	1	0	0	7193.589416	12	15	52	2	2	243	1	2.74
1	159	1	1	1	2	0	22048.46028	29	19	72	2	2	349	0	1.822580645
2	153	1	2	1	2	0	13875.10928	15	19	43	2	0	225	0	1.887323944
1	169	1	1	3	2	1	50790.99718	27	18	94	2	1	247	0	1.633333333
2	155	1	2	3	2	0	11953.33643	16	15	61	2	0	249	0	2.634146341
1	150	0	0	0	1	0	31791.1922	11	15	69	2	1	176	0	1.144927536
2	157	1	1	3	0	0	45273.94127	14	15	69	2	1	335	0	3.277777778
1	167	0	1	1	0	1	3866.814783	18	21	63	1	2	259	1	2.885714286
2	163	0	1	0	2	1	14352.3663	16	12	82	2	2	299	0	2.75
2	159	0	0	3	1	1	12531.73713	16	13	63	2	1	192	0	1.153846154
1	155	1	1	0	0	1	18156.33329	189	82	101	2	1	184	1	1.87037037
2	157	0	1	1	2	1	25165.06111	18	19	66	1	2	339	1	3.283333333
1	159	0	1	2	2	0	14318.73049	15	12	89	2	2	400	0	2.634615385
2	159	1	2	0	2	0	62257.70944	19	20	102	2	0	330	1	2.954545455
2	151	0	1	0	2	1	39713.91874	10	14	42	2	0	215	0	1.45
1	151	0	0	0	2	1	83478.92347	10	12	49	2	0	122	1	1.739130435
1	168	0	1	1	0	1	10384.9148	12	15	97	2	2	307	1	2.492537313
1	165	0	0	3	2	1	24832.27175	12	14	57	2	2	222	1	2.596153846
2	156	0	2	0	2	1	22464.01521	16	22	85	2	2	308	0	1.865384615
1	165	0	2	0	0	0	23315.55404	19	18	61	1	2	400	1	2.453125
2	152	0	0	2	0	1	12915.76796	19	18	56	2	0	194	0	1.164179104
2	151	0	1	1	0	0	6856.381122	13	17	85	2	2	284	0	4.11627907
1	158	1	0	0	1	1	21192.45307	81	48	59	2	1	213	0	11.125
2	163	1	1	3	2	1	7159.48589	10	10	58	2	0	233	0	1.836065574
1	168	0	1	3	1	1	16919.93819	18	20	56	2	0	300	0	4.930232558
2	161	1	1	0	2	1	70538.05616	28	17	31	2	2	319	1	3.095238095
2	156	0	0	0	0	1	33210.41904	7	14	34	2	1	147	0	2.49122807
2	149	1	1	0	2	1	86662.65411	21	15	63	2	2	261	0	4.612244898
1	149	0	0	0	2	1	46940.30234	16	15	77	2	2	354	0	3.85
2	156	1	0	0	2	1	11606.87835	53	41	71	2	2	270	0	2.387755102
2	170	1	0	0	2	1	90114.00685	24	19	88	2	2	400	0	8.846153846
1	155	0	2	0	2	0	20409.09503	21	18	108	2	2	196	0	1.875
1	164	0	1	1	2	1	16077.53053	25	22	70	2	2	250	0	1.75
2	170	0	0	2	1	1	16786.51717	19	17	85	2	1	269	0	3.021276596
1	157	1	0	0	1	0	29859.65474	17	17	48	2	0	197	0	3.162162162
1	171	0	0	1	2	0	8817.3574	12	16	65	2	1	189	0	1.076923077
1	150	0	1	1	0	0	9205.773321	11	16	68	2	2	322	1	2.644444444
1	152	0	2	1	2	1	7011.768016	11	14	62	2	1	176	1	1.767857143
1	150	1	0	0	2	0	113849.2028	66	40	123	2	2	340	0	2.466666667
3	156	1	2	0	2	1	15903.98518	19	24	83	2	1	280	1	3.021276596
1	156	0	1	3	2	0	32186.79887	17	18	55	2	1	249	0	2.019230769
2	164	0	1	2	2	1	9868.416326	11	13	67	2	1	238	0	2.138461538
1	156	1	0	1	2	1	17392.71342	17	16	82	2	2	160	0	3.6
2	171	0	0	0	0	1	38299.54848	11	16	76	2	1	272	0	1.181818182
1	158	0	0	0	0	0	56752.62377	11	14	58	2	0	205	0	1.036363636
2	168	1	1	0	2	1	33016.87061	68	46	75	2	1	355	0	4.903225806
1	149	0	0	3	2	1	17520.9132	36	28	59	2	2	228	0	2.866666667
2	155	1	0	0	2	1	61961.65196	48	28	71	2	2	292	0	2.243902439
2	155	0	2	2	1	0	7397.805355	18	30	32	2	2	283	0	1.454545455
2	161	0	1	0	2	0	110676.6618	13	15	89	2	2	289	0	2.7
1	164	0	0	3	1	1	33346.66172	61	67	94	2	2	279	1	3.837209302
2	169	0	1	3	1	0	7649.864005	10	15	64	2	0	243	0	1.927536232
1	169	0	1	3	0	0	27093.18944	17	17	91	2	2	352	0	3.245283019
2	158	0	1	0	1	0	29244.45894	23	26	66	2	0	223	0	2.7
1	157	0	1	0	2	1	29706.27492	32	22	82	2	1	329	1	5.027777778
1	164	1	0	3	0	1	16476.98332	11	13	62	2	0	200	0	3
1	158	0	0	0	0	1	31393.49489	23	19	64	2	1	165	0	3.245283019
1	166	1	2	0	2	1	151346.3815	10	15	93	2	1	279	1	3.170731707
1	155	0	0	0	1	1	30529.59821	12	14	42	2	0	163	0	1.203703704
1	150	1	0	0	2	1	69996.33695	37	75	48	2	1	258	0	1.765957447
1	158	0	0	0	1	0	32174.01143	14	16	83	2	2	305	0	3.264705882
2	152	0	2	3	1	1	10515.74442	23	21	82	2	2	270	0	5.441860465
1	154	1	0	3	2	1	38373.29461	94	48	69	2	2	315	0	2.545454545
1	169	1	1	0	2	1	195662.5522	20	22	78	2	1	270	0	2.015625
1	158	0	1	1	2	1	10813.04155	20	23	88	2	2	268	0	0.835443038
2	159	1	1	0	2	1	48461.97661	21	32	62	2	0	247	0	2.837209302
2	164	1	1	0	2	1	44513.17491	12	25	90	2	0	242	0	1.087591241
2	155	0	0	3	2	1	18675.79759	10	21	52	2	0	154	0	1.486111111
1	157	1	0	0	0	1	43911.41298	45	30	97	2	1	284	0	4.727272727
3	156	0	0	1	2	1	24124.08719	24	16	46	2	2	180	0	1.409090909
1	165	1	0	0	0	0	45283.32007	18	19	70	2	0	146	0	2.666666667
1	157	1	2	0	2	1	7912.900662	46	50	124	1	2	296	1	1.770833333
2	166	1	0	0	2	0	94857.61784	10	16	58	2	0	233	0	1.596491228
2	153	1	1	3	2	1	13171.13418	26	20	75	2	2	284	1	4.133333333
2	164	1	1	3	0	1	9136.112398	42	26	107	2	2	382	0	5.555555556
1	163	0	0	0	1	1	67754.88409	14	17	70	2	0	236	0	2.385964912
2	172	0	1	2	0	0	24834.86442	9	14	79	2	2	233	0	5.209302326
2	170	1	0	2	0	0	19477.19874	34	26	88	2	2	227	0	6.414634146
1	170	0	1	2	2	0	11790.65695	15	15	99	2	2	329	1	2.725490196
1	152	0	0	0	2	0	36236.17416	19	19	94	2	2	350	0	2.094339623
1	153	0	2	0	2	0	105499.2141	36	25	103	2	2	307	1	4.619047619
2	169	0	0	3	2	0	24508.40941	21	24	75	2	0	183	1	1.873015873
1	158	0	2	2	1	0	6507.856085	14	20	95	2	1	323	0	3.068965517
2	156	0	0	1	1	0	10212.86614	11	13	63	2	0	193	0	1.735849057
1	166	1	1	1	2	0	30363.99157	27	19	55	2	1	262	0	1.755102041
2	152	1	2	3	2	1	11335.84617	16	11	132	1	0	256	0	3.476190476
1	149	1	0	0	2	0	51601.82224	17	13	55	2	1	270	0	2.282608696
2	163	0	0	1	0	1	8441.719475	16	16	60	2	2	260	0	4.388888889
2	156	0	1	0	2	0	17220.60578	14	12	69	2	2	396	1	3.095238095
2	153	0	1	1	2	1	18587.42813	8	15	57	2	2	268	0	1.766666667
2	167	1	1	0	2	0	47054.77411	25	21	92	2	2	271	0	5.022727273
1	165	0	1	1	1	1	12111.59478	33	31	62	2	2	331	1	1.326086957
2	165	0	0	3	2	1	39514.11011	16	20	52	2	1	207	0	1.043478261
2	170	1	0	1	2	1	10142.27693	13	17	102	2	2	224	0	1.447761194
1	159	1	0	3	2	1	20848.08153	45	26	88	2	1	306	0	4.825
2	164	1	0	2	0	0	14008.20145	52	21	121	2	2	334	0	5.0625
2	150	1	2	0	2	1	23111.03562	21	22	169	1	0	307	1	3.361111111
1	166	1	1	1	2	1	29795.37827	24	20	90	2	1	334	1	3.092592593
1	151	0	0	0	2	1	74888.60496	16	16	42	2	0	151	0	2
1	167	0	1	3	2	1	13956.27721	11	16	60	2	0	255	0	1.694444444
1	171	0	1	1	2	1	4651.46146	8	14	60	2	1	255	1	1.421686747
2	166	1	0	0	0	0	43406.537	28	24	83	2	0	153	0	1.226666667
2	161	1	1	3	2	1	7040.565649	13	13	48	2	0	209	0	3.630434783
3	156	0	1	3	0	0	22268.86702	14	17	38	2	0	194	0	2.1
1	157	1	1	0	2	0	177297.1195	19	17	73	1	0	297	1	2.594594595
1	155	0	2	0	1	1	14059.17279	14	17	75	1	1	241	1	2.571428571
2	158	0	0	3	1	0	10824.33527	15	19	114	2	2	216	0	3.042553191
2	159	1	2	2	2	1	6061.95032	27	23	72	2	2	316	0	1.913793103
1	149	0	2	0	2	1	57121.98695	14	15	78	2	2	266	0	2.76
2	155	1	0	3	2	1	15490.24715	19	21	65	2	0	227	0	2.924528302
1	152	0	1	3	2	1	12367.36074	11	17	113	2	2	188	0	2.04
2	166	1	1	0	0	1	17189.6967	13	12	89	2	1	189	0	2.590909091
1	156	0	0	3	2	0	22234.95823	56	25	52	2	0	171	0	3.133333333
1	151	0	1	0	2	0	51470.16828	18	14	80	2	2	250	1	3.163265306
2	169	1	0	0	2	1	16671.4779	22	26	100	2	2	359	0	2.196721311
1	156	0	1	3	0	1	20416.80675	8	17	94	2	0	203	0	1.2375
1	159	0	1	1	2	1	11934.84887	17	24	73	2	2	312	1	1.597222222
3	156	1	2	0	2	0	20098.58286	10	19	77	2	1	192	1	2.355555556
2	154	0	2	1	2	1	7166.065708	22	35	107	2	1	205	0	1.333333333
2	153	0	1	1	2	1	18856.5503	8	14	51	2	1	212	0	1.66
1	151	1	1	0	2	0	33777.65538	11	9	65	1	1	271	0	4.421052632
1	149	1	1	1	0	1	9714.917427	15	12	72	2	1	200	0	1.764705882
1	161	1	2	0	2	0	154309.301	20	17	55	2	1	254	1	3.615384615
1	149	0	2	3	0	1	8784.937135	16	22	67	2	1	248	1	1.619565217
2	171	1	0	3	2	1	10929.76164	16	35	42	2	1	166	0	2.37704918
2	155	1	2	2	0	0	6002.02497	17	20	96	2	2	327	1	3.302325581
1	162	0	1	2	2	0	21686.05953	17	15	81	2	1	298	0	4.595238095
2	156	0	0	3	2	1	7498.605067	29	38	45	2	0	134	0	1.555555556
1	167	0	0	3	0	0	12126.21623	19	15	86	2	1	225	0	2.092592593
1	168	0	1	1	1	1	8442.927488	12	15	97	2	2	192	1	3.660714286
1	153	1	0	3	2	0	35017.79145	26	25	62	2	2	279	0	3.224137931
1	155	0	1	3	2	1	10041.88415	11	13	61	2	2	249	1	2.8
2	157	1	0	1	0	1	32231.58081	25	30	85	2	2	243	1	3.458333333
2	157	0	0	0	2	1	194644.9307	31	26	67	2	2	395	1	3.735849057
2	170	0	1	3	2	1	8481.280506	13	13	73	2	0	201	0	4.170731707
2	170	0	0	3	0	0	9386.212088	13	16	79	2	0	207	0	2.222222222
1	157	0	1	0	2	1	121433.4054	30	22	90	2	2	296	0	2.121212121
2	170	0	2	1	0	1	8310.254602	13	17	65	2	2	270	1	0.940298507
2	172	1	0	0	0	1	35603.86026	30	22	73	2	1	306	0	2.48
2	152	1	1	1	1	1	4307.4758	35	51	52	2	1	208	0	2.121212121
1	170	0	0	3	2	1	10460.32098	38	29	97	2	1	271	0	2.288461538
1	159	0	0	3	2	1	23951.65831	25	23	45	2	0	295	0	2.385964912
2	161	1	0	2	2	0	30836.34358	72	30	74	2	2	398	0	4.8
2	172	1	1	3	0	0	30632.37347	16	16	72	2	1	159	1	5.705882353
1	157	0	0	0	0	0	44524.55534	9	12	54	2	2	231	0	3.447368421
3	156	1	1	1	2	1	11640.33317	21	20	54	2	1	215	0	1.843137255
1	155	0	1	2	2	1	18808.89514	7	15	69	2	1	255	0	2.93442623
2	159	1	2	0	2	1	33759.64883	27	23	59	2	0	210	0	1.288135593
2	171	0	1	0	2	1	42828.29964	19	26	79	2	0	243	0	2.097222222
2	153	0	2	3	2	0	17018.96654	15	17	76	2	1	282	1	4.1
1	154	0	1	2	2	0	15937.6057	14	12	53	2	0	243	0	2.736842105
2	158	0	1	0	2	0	80412.07119	18	22	101	2	0	254	0	2.866666667
1	169	0	1	3	2	1	22469.67464	38	30	74	2	1	240	0	3.652173913
1	163	0	1	1	0	1	28715.09354	17	16	96	2	1	299	0	1.320512821
1	149	1	1	0	2	1	45691.63686	20	27	47	2	1	291	0	4.076923077
2	171	1	1	3	2	1	6569.934448	42	21	87	2	0	228	0	2.111111111
1	156	1	2	2	0	0	8748.419623	25	26	56	1	2	361	1	0.982142857
2	162	0	2	2	2	0	14488.78589	15	28	159	2	2	313	0	3.5
1	156	1	0	0	2	1	93811.12011	13	17	46	2	0	244	0	0.382352941
2	151	1	1	3	2	0	7247.105432	25	19	70	2	2	288	0	3.509433962
3	156	0	0	1	2	1	20281.92722	15	15	64	2	0	183	0	0.950819672
1	164	1	1	0	0	0	135640.9211	12	19	56	2	1	272	0	5.257142857
1	151	1	2	3	0	0	4453.60884	23	17	61	2	1	294	1	3.095238095
1	167	1	2	0	2	1	17195.55001	23	22	64	2	2	139	1	1.884615385
2	162	1	1	2	0	0	41821.09133	26	21	66	2	2	359	0	4.95
2	155	1	1	3	2	1	7071.724663	15	17	96	2	2	223	0	5.666666667
2	164	1	2	3	0	0	2532.765566	18	14	62	1	1	316	1	3.743589744
2	158	0	1	0	0	1	20592.61959	8	13	71	2	2	158	0	2.263157895
2	152	0	2	0	1	0	36396.43197	16	17	66	1	2	252	1	1.936170213
2	155	0	2	2	2	0	7471.008932	25	22	135	2	2	367	0	2.369565217
1	172	0	1	1	2	0	33365.74838	11	16	105	2	2	388	1	3.48
1	156	1	0	0	0	1	21194.92803	24	20	70	2	2	324	0	3.794117647
2	170	0	1	1	2	1	7849.53612	17	13	167	1	2	266	1	3.541666667
1	161	0	1	1	2	0	14759.64335	24	21	102	2	2	306	1	3.86
1	149	0	1	3	0	1	9491.602196	8	11	66	2	1	259	1	1.450704225
1	169	1	2	0	2	0	35797.12309	11	16	88	1	1	305	1	2.333333333
2	155	0	0	3	2	1	12781.00658	13	19	42	2	1	207	0	2.1
2	159	1	1	1	0	0	13266.1211	15	16	75	2	2	224	1	2.566037736
1	159	0	1	0	1	1	47442.93135	6	14	76	2	0	216	1	3.1
1	170	1	0	1	0	0	12365.60893	30	38	82	2	0	237	1	1.487179487
2	171	0	0	1	2	1	14705.16587	7	12	79	2	1	227	1	3.465517241
1	158	1	1	0	2	0	158727.9188	19	17	64	2	0	238	0	2.321428571
1	168	1	0	3	0	1	11704.51931	15	15	47	2	0	164	0	2.531914894
2	170	1	1	3	0	1	6099.41293	15	17	67	2	1	239	1	3.153846154
1	171	1	1	0	0	1	12749.27722	55	50	60	2	1	234	1	3.574468085
1	164	0	1	0	2	1	76206.0859	15	20	78	2	2	257	0	1.897435897
1	157	1	0	0	0	0	33284.45541	31	21	55	2	2	275	0	2.414634146
1	170	1	1	2	0	0	10238.8293	42	34	98	2	2	315	0	3.725
1	161	1	0	3	2	1	13893.02759	9	21	92	2	1	237	0	3.046511628
1	155	1	2	0	2	0	44154.54192	29	23	65	1	2	346	1	1.354166667
1	154	1	2	0	2	1	82214.11178	14	17	57	2	1	298	0	3.090909091
1	159	0	2	2	2	0	25459.79696	27	21	107	2	2	289	0	3.188679245
1	149	1	1	3	2	1	7599.227356	13	15	91	2	0	204	0	2.079365079
2	156	0	0	2	0	1	13225.02398	13	13	50	2	2	214	0	2.983050847
1	151	0	0	0	2	1	67830.93698	21	18	60	2	2	245	1	2.151515152
2	161	1	0	2	2	1	43362.90613	17	23	45	2	1	208	0	2.412698413
2	162	1	2	3	0	0	19433.85439	17	17	95	2	1	122	0	3.357142857
1	149	0	1	3	0	0	14214.68943	16	16	93	2	2	400	0	3.87804878
2	165	0	1	2	2	1	17253.52411	10	12	69	2	1	253	0	3
1	157	0	2	0	2	1	89128.15772	50	34	114	2	1	258	0	2.673469388
3	156	1	0	0	2	1	98505.76844	40	23	49	2	2	395	0	3.955555556
1	157	0	1	3	0	1	22773.5931	10	13	78	2	1	230	0	4.857142857
1	163	0	1	3	0	0	55524.1592	21	19	83	2	2	333	1	3.423076923
1	151	0	1	2	0	0	18102.60262	52	24	91	2	2	302	0	2.818181818
1	162	1	2	2	0	0	4418.962489	16	24	68	2	0	266	1	3
2	172	1	2	0	2	1	99227.18966	17	21	63	2	2	274	1	2.2
1	169	1	1	0	2	1	208118.4173	21	18	78	2	1	257	0	3.102564103
2	164	0	1	3	2	0	43286.83865	30	23	71	2	1	391	0	4.378378378
1	167	0	2	0	2	1	37249.98978	17	25	49	1	2	292	1	1.640625
2	159	0	0	2	2	0	21599.10663	13	14	105	2	1	266	0	1.6
2	167	1	2	1	0	0	3685.535167	8	23	73	2	0	296	1	1.6
1	158	1	0	0	2	1	97420.59274	13	16	55	2	0	247	0	2.743589744
2	165	0	1	3	2	0	12557.22918	33	23	66	2	1	279	0	1.722222222
2	159	0	2	0	0	1	21610.03089	22	34	98	1	1	247	1	1.625
2	165	1	1	3	2	1	8234.41743	29	22	68	2	1	246	1	3.266666667
1	168	0	0	1	0	1	9392.737677	26	22	94	2	2	250	0	1.7
2	155	1	0	2	2	1	18815.39811	12	13	89	2	2	336	1	2.642857143
1	163	0	1	1	0	1	10030.47617	14	17	60	2	2	259	1	2.859649123
1	158	1	2	0	2	1	20033.7053	27	24	48	2	2	360	1	3.35
1	159	1	1	0	2	1	176314.6122	36	28	61	2	1	187	0	4.451612903
1	149	1	0	3	0	1	12144.5293	16	18	82	2	0	263	0	1.783333333
1	169	1	0	3	2	1	17514.16005	14	23	62	2	0	215	0	3.157894737
2	151	0	1	0	0	0	23520.67943	9	19	78	2	2	307	0	3.0625
2	149	1	0	1	2	1	40267.22262	28	25	65	2	1	208	0	2.098039216
2	150	1	2	1	2	1	4620.722432	20	24	53	2	1	205	1	1.736842105
2	159	0	1	1	2	1	7439.525382	18	18	95	2	2	269	1	2.68
2	159	1	2	0	2	1	17234.52112	9	11	98	1	0	221	0	2.046511628
1	171	0	0	3	2	1	3914.344012	17	19	63	2	2	240	0	1.905660377
1	163	1	1	0	0	0	46010.36269	12	19	83	2	0	266	0	3.658536585
1	151	0	1	0	2	1	54345.41564	38	25	97	1	2	370	0	5.791666667
1	172	1	2	1	2	0	8711.579934	54	49	70	2	0	230	0	1.163934426
2	170	1	0	1	2	1	17008.20295	20	26	90	2	1	174	0	2.435897436
2	153	1	0	0	2	1	365977.6276	21	21	55	2	1	208	0	1.921568627
2	150	0	2	0	0	0	21753.30817	15	18	52	2	1	292	1	1.29787234
1	168	1	0	2	2	1	25603.10845	21	20	68	2	1	194	1	1.555555556
3	156	0	1	1	2	1	13173.26008	16	20	69	2	2	312	0	3.340909091
1	165	0	0	0	0	1	36385.18166	16	13	90	2	2	272	0	3.615384615
1	167	0	0	3	2	0	8983.41232	11	16	59	2	1	137	0	1.036144578
1	149	1	2	3	0	0	8135.388432	16	21	64	2	1	204	1	2.229166667
2	164	1	1	2	2	0	8949.066096	38	24	71	2	2	400	1	3.487179487
1	167	1	0	0	0	0	22207.53581	18	22	64	2	2	240	0	3.59375
1	161	0	2	3	1	0	10438.86751	16	15	61	1	1	333	0	0.913580247
2	149	0	2	0	2	0	22746.86013	12	16	92	2	2	267	1	4.431034483
2	158	0	1	0	1	1	20135.00583	29	20	89	2	1	266	0	2.428571429
2	171	0	0	1	0	1	8047.985635	7	9	87	1	2	247	0	1.524590164
2	161	0	2	2	2	0	12032.78857	17	11	176	1	1	275	1	6.414634146
2	159	0	1	2	2	0	14454.26564	16	20	110	2	1	208	0	2.528571429
1	163	1	2	3	2	0	32731.52949	27	18	107	2	2	328	1	2.8
2	170	1	0	1	0	0	20254.81586	13	14	58	2	0	244	0	4.272727273
1	169	1	0	3	1	1	20548.97075	19	16	42	2	1	268	0	2.271186441
2	152	1	0	3	2	1	4867.016828	19	19	81	2	0	201	0	2.901960784
2	159	1	0	0	2	0	68619.36624	33	28	66	2	2	374	0	4.3
2	161	0	0	2	0	0	16805.35283	36	28	82	2	2	283	0	2.868421053
2	149	1	0	3	0	1	16638.21095	16	14	52	2	2	293	0	3.078947368
1	169	0	1	3	2	1	18576.88235	10	16	60	2	0	187	1	1.285714286
2	163	1	1	0	2	1	70785.3475	21	23	92	1	2	335	1	6.5625
1	154	1	1	3	2	0	14991.50494	17	13	69	1	1	242	0	11
2	154	1	1	1	2	0	16553.84681	16	21	54	2	2	207	0	3.370967742
2	154	0	0	0	2	1	10327.43417	14	16	79	2	2	220	0	2.043478261
1	162	1	0	3	2	1	23554.03503	52	28	91	2	2	332	0	5.026315789
1	164	0	2	0	2	1	76096.8231	31	27	97	2	1	291	1	1.537313433
2	167	0	1	1	2	1	6527.53196	13	18	110	2	2	268	1	2.736842105
2	150	1	2	1	2	1	2825.772177	16	24	106	2	2	353	1	2.038461538
2	171	1	0	0	2	1	48079.51404	38	31	69	2	1	213	0	3
1	155	0	1	2	2	1	23683.44385	23	22	103	2	2	266	0	2.408163265
2	166	1	1	1	2	0	10321.38161	37	42	63	2	2	357	0	2.4
1	172	0	1	1	2	1	24522.21169	13	19	75	2	2	322	1	1.112676056
2	171	0	2	1	0	0	6720.357417	11	16	62	2	1	301	1	0.891566265
1	154	1	0	3	2	1	16801.3448	11	10	50	2	1	251	0	3.416666667
1	168	0	1	1	0	0	13023.55821	26	26	47	2	2	240	0	2.117647059
2	158	0	1	3	0	0	6379.316219	52	50	83	2	2	224	0	4.102564103
1	154	0	2	3	2	0	20311.34732	18	17	51	2	0	219	0	2.666666667
2	150	1	1	3	2	0	8557.543169	28	20	109	2	1	314	1	4.114285714
1	152	1	1	2	0	0	14229.27998	67	36	93	2	1	311	0	4.685714286
2	154	0	1	2	0	0	16598.82088	12	17	56	2	1	321	0	3.123076923
2	156	1	0	3	0	0	10735.3771	23	30	76	2	1	220	0	4.586206897
1	150	0	1	0	0	0	13513.10913	23	31	80	2	2	288	0	3.756756757
1	168	1	0	1	2	0	17230.54319	24	22	60	2	2	298	1	1.163934426
1	164	0	2	0	2	0	91843.53	19	22	84	1	2	341	1	1.716981132
1	158	0	0	0	2	1	68564.90089	14	15	71	2	1	184	0	2.084745763
2	163	0	1	0	2	1	60460.98917	25	37	113	2	1	289	0	1.858974359
1	162	1	2	3	2	0	4734.602667	15	14	60	1	1	310	0	3.236842105
2	156	0	1	3	2	1	23676.11847	13	20	82	2	0	219	0	0.876811594
1	168	1	2	1	0	0	4539.830741	27	26	69	2	2	400	1	3.62962963
2	161	0	1	2	2	0	19503.32489	13	16	65	2	0	213	0	0.984848485
2	170	0	1	3	2	1	8052.290969	9	13	44	2	1	261	1	1.528571429
2	165	0	0	3	2	1	19343.26251	15	17	54	2	1	282	0	3.431372549
1	163	1	0	3	2	1	55556.65575	159	77	100	2	2	316	0	5.421052632
1	169	1	1	3	2	1	16049.42274	21	19	77	1	1	199	0	1.214285714
1	171	1	0	1	0	0	9137.985265	10	20	83	2	0	192	0	1.244897959
1	156	0	2	1	2	1	7824.612137	19	25	65	1	2	310	1	1.926829268
2	155	1	0	2	2	1	21645.75396	23	28	102	2	1	190	0	2.0625
1	154	0	1	2	0	0	25579.41049	15	15	81	2	2	240	0	1.296296296
[truncated: 1,327 more rows]
