# Supplementary material for: Machine learning for predicting metabolic-associated fatty liver disease including NHHR: a cross-sectional NHANES study
Source: PLoS One. 2025 Mar 18;20(3):e0319851. doi: 10.1371/journal.pone.0319851 (PMC11918377; doi:10.1371/journal.pone.0319851)
Supplement: S2 Table — (CSV) [file pone.0319851.s008.csv]

CAP	RIAGENDR	RIDAGEYR	RIDRETH2	ALT	AST	DM	BMI	HBP	NHHR
1	0	22	2	8	13	2	25.9	0	3.261904762
1	1	22	2	82	55	2	39.5	1	2.5
0	0	25	0	9	13	2	18.9	0	1.403508772
0	0	26	1	13	19	2	31.7	0	1.611940299
1	1	54	0	20	19	2	55	0	3.641025641
0	1	30	1	38	23	2	33.5	1	3.6
0	0	33	3	13	16	2	21.5	0	2.222222222
1	1	60	2	35	19	2	26.6	0	4.240740741
0	0	31	0	18	14	2	24.7	1	4.243243243
0	1	66	1	4	21	1	27.4	0	1.777777778
1	0	63	3	13	18	2	20.9	1	2.134615385
1	0	68	0	27	25	2	39.6	0	2.056603774
1	1	68	0	17	20	1	37	1	2.205882353
1	0	55	3	43	20	2	30.9	1	3.321428571
1	0	68	1	13	23	2	26.3	1	3.108695652
1	1	63	0	16	18	2	26.9	0	3.43902439
1	0	30	1	10	15	1	36.2	1	2.595238095
1	1	50	0	46	44	2	30.6	0	3.055555556
1	0	44	0	13	15	1	30.3	1	1.324675325
1	1	70	0	12	15	2	36.8	0	2.901960784
1	0	62	3	11	14	1	21	0	1.844155844
1	1	66	0	27	23	2	27.2	0	2.717391304
0	0	30	3	13	14	2	23	0	1.619047619
0	1	23	2	13	16	2	28.3	0	1.40625
1	0	27	1	15	15	2	37	0	1.854166667
0	0	39	0	16	20	2	25.4	0	1.188118812
1	0	39	0	30	28	2	27.4	0	1.697247706
0	0	30	1	11	13	2	22.1	0	1.735849057
0	0	28	3	14	16	2	23.5	1	1.116666667
1	0	39	2	12	13	2	36.2	0	1.725
0	0	56	1	16	23	2	18.6	1	1.828947368
1	1	60	0	32	21	2	39.3	1	3.828571429
1	1	80	2	17	18	1	29.1	0	1.586956522
0	1	24	3	9	21	2	29.5	0	3.046511628
0	0	32	1	16	21	2	23	0	1.808219178
0	0	22	2	23	20	2	20.8	0	1.582089552
0	1	21	3	14	16	2	22	0	1.744680851
0	0	55	3	14	13	2	19.8	0	4.727272727
1	1	44	3	36	26	2	28.4	0	5.971428571
0	0	38	3	16	20	2	25	0	1.043478261
1	0	61	2	10	14	2	28.5	1	1.981481481
1	1	32	3	54	45	2	32.4	0	2.339285714
1	1	47	3	25	19	2	31	0	3.509433962
1	1	68	1	30	21	1	33.9	1	2.512820513
1	0	73	3	45	36	1	27.5	0	2.895833333
1	0	35	0	20	18	2	53.1	0	3.545454545
0	1	28	0	11	18	2	31.6	0	4.125
1	1	50	3	101	57	1	29.7	1	3.125
1	1	46	0	31	30	2	39.1	1	2.267857143
1	0	58	3	8	17	2	25.7	0	2.483333333
0	0	31	3	15	15	2	37.4	0	3.30952381
1	1	26	3	175	124	2	40.2	0	4.96969697
1	0	21	1	11	18	2	28.8	0	1.424242424
0	0	56	0	11	16	2	27.4	1	2.013157895
1	1	63	0	24	19	1	25.3	1	3.851851852
0	0	59	0	29	46	2	25.4	1	1.666666667
0	0	42	0	8	13	2	24.7	1	2.951219512
1	0	63	3	10	15	2	24.7	0	2.823529412
1	1	42	3	25	22	2	21.1	0	3.673076923
0	0	30	3	12	18	2	21.7	1	2.211267606
1	1	63	1	34	20	2	26.1	0	3.632653061
1	1	61	0	32	25	2	29.8	1	4.972972973
1	0	42	3	6	12	2	33	0	2.9
1	0	48	0	17	21	2	27.8	0	2.090909091
1	0	53	2	25	26	2	27.4	0	2.963636364
0	1	62	3	20	21	2	26.5	0	3.019607843
0	0	32	1	12	13	2	25.3	0	1.788732394
1	0	35	2	10	13	2	31.8	0	1.666666667
1	1	36	3	36	30	2	29.5	0	4.055555556
0	0	62	2	17	15	1	28.7	1	1.594202899
0	0	41	1	13	18	2	30.6	0	2.5
1	0	31	0	43	21	2	41	0	4.342857143
1	0	26	0	47	28	2	39	0	2.511111111
0	0	78	1	18	23	1	28.5	1	1.47761194
0	1	20	0	33	39	2	35.3	0	3.828571429
0	0	53	3	20	17	1	29.6	1	2.355932203
1	1	77	0	16	17	2	26.1	1	1.407407407
1	0	67	2	41	42	2	31.1	0	4.028571429
1	1	44	1	30	20	1	32.5	0	3.447368421
1	1	22	1	25	18	2	33.9	0	2.263157895
1	1	57	3	21	24	2	30.5	0	2.935483871
1	1	62	3	25	24	2	29.3	1	2.783333333
0	1	64	0	14	17	2	21.9	0	1.931034483
0	1	70	1	15	18	2	30.1	0	0.942307692
1	0	60	3	33	23	2	26.6	0	1.722222222
1	0	58	1	20	16	2	41.1	1	2.173913043
0	1	69	3	21	23	2	27.9	1	1.5625
0	1	49	1	15	20	2	26.8	0	2.745098039
1	0	41	3	11	15	2	24.6	0	1.910714286
1	0	51	0	17	19	2	33.4	0	2.672727273
1	1	44	2	29	21	2	38.3	0	4.714285714
1	0	80	0	33	33	2	21.8	0	1.631578947
0	1	48	1	11	19	2	22.9	0	2.095238095
1	0	78	0	38	28	2	30.9	1	5.466666667
1	0	42	1	15	18	2	39	0	3.291666667
1	0	37	0	29	17	2	48.8	1	4.25
0	1	37	0	33	36	2	25.6	0	1.37037037
1	0	37	0	10	14	2	26.7	0	2.035087719
1	0	74	1	12	15	2	38.8	1	2.911111111
1	1	45	1	47	24	2	39	0	2.886363636
1	0	34	3	17	19	2	31.1	0	1.905660377
0	1	34	0	29	29	2	23.4	0	1.454545455
1	1	33	3	27	29	2	29.2	0	2.375
0	0	74	0	10	13	1	33.4	1	1.923076923
1	0	68	1	30	36	2	26.4	0	1.017094017
1	0	41	3	30	23	2	28.8	0	4.378378378
1	1	47	2	26	21	2	35.9	0	4.95
1	1	80	0	23	27	2	29.2	1	1.708333333
1	0	27	0	15	13	2	53.7	0	4.057142857
0	1	58	1	16	18	1	19.7	1	4.372093023
1	0	27	2	17	17	2	32.3	0	3.227272727
0	0	57	3	23	25	2	32.1	0	2.857142857
0	0	42	0	23	19	2	31.6	0	3.557692308
1	1	60	0	18	16	2	33.8	1	3.188679245
1	1	73	0	18	19	2	30.7	0	7.266666667
0	0	23	0	9	15	2	20.5	0	1.711538462
1	0	75	0	16	18	2	26.2	0	2.156626506
0	0	36	2	12	11	2	29.5	0	2.389830508
1	0	69	2	23	22	2	25.1	0	1.673076923
0	1	28	3	23	30	2	27.5	0	4.586206897
1	1	35	0	27	23	2	27.4	0	3.604166667
1	1	55	3	11	15	2	24.7	0	1.5
1	0	65	2	22	19	2	28.4	0	3.444444444
1	1	29	2	24	21	2	38.7	0	4.078947368
0	1	43	1	23	18	2	26.9	1	1.984615385
0	0	40	3	13	17	2	21.5	0	1.971428571
0	1	71	1	13	19	2	29.8	0	2.795918367
1	1	65	1	14	19	2	46.1	0	7.060606061
1	1	23	3	16	18	2	19	0	1.783333333
1	1	80	3	11	15	2	26.9	0	3.82
1	0	43	2	15	15	2	40.9	0	1.296296296
0	0	58	1	47	39	1	28.1	1	0.947916667
1	1	48	2	27	18	2	29.4	0	1.929824561
1	1	80	0	15	24	2	27.8	0	1.098591549
1	0	56	3	23	16	2	41.8	0	2.767857143
1	1	40	0	50	37	2	33.3	0	2.875
1	1	36	3	21	19	2	28.7	1	3.268292683
1	1	58	1	42	34	2	25.5	1	2.644067797
0	1	39	0	22	20	2	30.9	1	2.895833333
0	0	20	3	9	13	2	19.5	0	2.527777778
0	1	62	0	16	17	2	28	0	2.974358974
1	1	25	3	19	16	2	25.3	0	2.271186441
1	0	34	0	17	19	2	36.4	0	1.98245614
0	0	23	3	21	24	2	19.8	1	1.873015873
1	1	66	3	15	19	2	30.4	0	5.448275862
1	1	73	0	17	18	2	25.1	0	3.180327869
0	0	25	1	14	14	2	24.5	0	1.75862069
1	1	69	0	15	13	2	35.3	1	5.433333333
1	0	40	3	13	18	2	26.9	0	1.738461538
1	0	32	2	14	14	2	44.9	0	1.535714286
0	0	48	0	8	15	2	23.1	0	1.942857143
0	1	36	3	11	13	2	23.5	0	3
0	0	33	0	17	24	2	17	0	1.655172414
1	1	61	2	14	14	2	35.7	1	1.86
1	1	59	0	18	23	2	31.1	0	2.606060606
0	1	68	3	17	17	2	25.9	0	3.357142857
1	1	56	2	21	18	1	28.6	0	3.057692308
0	1	75	2	18	17	1	27.6	1	2.146341463
1	1	33	0	17	13	2	28.7	0	2.282608696
1	0	58	3	10	13	1	25.9	1	2.52
0	1	22	3	12	17	2	21.6	0	2
1	1	46	0	22	21	2	40.2	0	3.886363636
0	0	44	0	13	18	2	33.4	0	2.196969697
0	1	28	0	28	24	2	22.6	0	1.226666667
0	0	29	0	9	12	2	25.2	0	1.507692308
1	1	29	3	63	26	2	26.2	0	3.041666667
1	0	48	0	11	11	1	36.6	1	5.375
1	0	24	3	16	16	2	34.8	0	2.808510638
1	1	62	3	34	18	1	37.4	0	4.818181818
0	1	44	3	16	16	2	25.9	0	3.725490196
0	0	48	0	6	14	2	18.3	1	3.1
1	1	26	3	29	22	2	27.3	0	3.025
1	1	63	3	28	27	2	26.6	1	1.625
0	0	49	1	11	17	2	24.5	1	1.859375
1	1	60	3	26	20	1	23.3	1	1.282608696
1	1	26	2	28	21	2	28.9	0	4.222222222
1	1	48	1	20	14	1	31.3	1	6.774193548
1	0	54	0	8	12	2	40.9	1	1.775510204
0	0	55	0	11	14	2	40.2	0	2.348484848
1	0	36	0	40	23	2	45.5	1	2.036363636
1	1	48	2	45	37	1	31.3	0	5.35483871
1	0	80	0	13	18	2	40.4	1	2.568627451
1	0	52	1	14	14	2	52.8	1	1.284313725
1	0	59	0	13	20	2	27.3	1	3.027027027
0	1	35	1	8	14	2	20.4	1	1.558823529
0	0	72	3	10	10	2	31.8	1	4.8
1	1	46	3	16	19	2	22.3	0	4.770833333
1	0	37	1	16	17	2	30.1	0	1.916666667
1	0	36	1	12	15	2	42.7	0	3.1
0	1	46	1	15	12	2	28.9	0	1.764705882
1	0	55	0	14	16	2	33.4	0	1.142857143
1	1	26	0	28	23	2	34	0	2.238095238
1	0	37	2	15	14	2	34	1	2.48
1	1	41	3	35	27	2	32	1	8.518518519
1	0	47	3	21	18	2	32.4	0	2.409090909
1	1	74	3	23	19	2	26.8	1	1.3125
0	1	41	2	19	20	2	25.3	0	2.777777778
1	1	24	3	16	14	2	36.2	0	3.078947368
1	1	23	2	15	18	2	29.5	0	2.325581395
0	1	63	1	13	17	2	20.1	0	1.4125
0	0	36	3	7	12	2	21.3	0	1.302631579
0	0	80	0	15	20	2	27.3	1	2.078125
1	0	48	0	17	16	2	40.7	1	1.597222222
1	0	52	1	11	14	2	27.3	0	2.421052632
0	1	72	0	13	17	2	27.6	1	1.732142857
0	0	20	0	15	25	2	19.4	0	1.85
0	0	35	0	14	18	2	20	0	3.631578947
1	1	32	1	32	26	2	27.9	0	4.605263158
1	1	61	3	18	15	1	33.5	1	2.431034483
0	0	77	1	8	19	2	26.2	0	2.644067797
1	0	55	0	32	24	1	31.7	1	3.432432432
1	1	45	2	25	19	2	25.3	0	3.406779661
1	0	73	0	13	20	2	33.2	1	2.805970149
1	1	35	2	13	17	2	25.5	0	3
1	0	55	3	18	21	2	20.4	0	0.717741935
1	0	60	3	20	18	2	32.5	0	2.164383562
1	1	33	2	22	24	2	27.7	0	2.088235294
1	0	55	1	21	24	2	35	1	4.8
0	1	26	1	36	32	2	31.8	0	2.754716981
1	0	22	1	9	17	2	28	0	3.58974359
1	0	33	1	13	18	2	26.5	0	1.775
0	1	47	3	13	15	2	20.9	0	2.079365079
0	0	24	0	10	19	2	20.4	0	1.438356164
1	1	63	0	22	25	2	28.5	1	1.830769231
1	1	29	1	45	28	2	30.2	0	4.159090909
1	0	57	0	23	20	2	28.2	0	2.965517241
1	0	57	0	32	24	2	28.7	0	2.97826087
0	1	46	3	25	27	2	24	0	1.575
1	0	23	2	36	29	2	59.7	0	2.648648649
0	0	20	0	11	18	2	17.2	0	1.5
1	1	28	0	31	21	2	35.3	0	5.461538462
1	0	33	1	8	12	2	35.6	0	1.894736842
0	1	56	3	28	26	2	29.1	0	3.458333333
1	0	46	1	13	29	2	35.9	0	1.068965517
0	1	34	0	20	23	2	23.4	0	0.884057971
0	1	40	0	16	21	2	27.5	0	2.732142857
1	0	34	0	17	13	2	33.9	0	5.371428571
1	1	50	3	58	35	1	42.4	1	1.607142857
1	1	75	1	11	13	2	22.2	1	1.727272727
1	0	49	0	30	18	2	40.1	1	3.166666667
0	0	24	0	12	14	2	27.7	0	1.879310345
1	0	50	1	39	30	2	30.6	0	1.105263158
1	0	40	2	10	12	2	28.3	0	3
0	1	34	0	32	24	2	28	1	2.5625
1	1	26	2	34	21	2	31.9	0	2.533333333
1	1	62	1	13	31	2	34.5	0	2.638297872
1	0	65	3	19	23	1	43.6	1	1.126582278
1	1	48	3	25	21	2	34.1	1	3.777777778
1	0	52	0	12	14	2	34	0	3.025641026
1	1	29	0	45	28	2	34.9	1	2.804878049
1	1	46	3	42	26	2	40.5	0	5.555555556
0	0	31	1	13	19	2	22.8	0	1.24
1	0	70	0	23	35	2	39.4	1	0.284313725
1	0	75	0	43	32	1	48.7	1	2
1	0	43	0	48	47	2	36.9	1	3.826086957
0	1	25	0	13	15	2	19.6	0	1.14
0	0	41	3	15	17	2	30	0	1.492063492
1	1	80	0	13	16	2	35.6	0	1.597014925
1	1	35	3	56	32	2	33.2	0	4.974358974
1	1	28	2	42	31	2	32.7	1	3.228070175
1	1	69	3	24	23	1	34.9	1	2.155555556
1	1	56	2	23	15	2	34.7	0	3.972222222
1	0	27	1	14	13	2	39.2	0	2.70212766
1	1	33	0	90	43	2	36	0	3.205128205
1	0	50	0	27	25	2	47.1	0	3.282608696
1	0	35	3	28	24	2	33.3	0	2.617647059
0	1	66	1	8	8	1	32	1	2.325
1	0	52	1	13	17	2	38.2	1	1.913793103
1	1	37	0	54	45	2	48.3	0	4.352941176
0	0	70	0	18	18	2	24.9	0	3.017857143
1	0	22	1	21	21	2	31.6	0	1.446808511
1	0	62	3	21	24	2	23.9	1	2.606060606
0	0	38	1	20	21	2	26.5	0	0.717948718
1	0	62	0	16	16	1	36.1	1	1.318181818
1	1	40	1	19	21	2	38.2	0	3.68
1	1	70	0	21	21	2	27.8	1	4
0	1	22	1	11	18	2	17.1	0	1.745454545
1	1	69	1	19	22	2	26.7	1	5.59375
0	0	63	2	16	17	2	30.6	0	3.775510204
0	0	29	0	14	16	2	30.3	0	2.043478261
0	1	33	0	20	16	2	25.3	0	2.3125
0	1	62	1	18	23	2	18.9	1	1.151079137
0	1	32	1	8	15	2	22	0	2.017241379
1	0	47	3	8	19	2	23.5	0	3.431372549
0	0	37	0	12	15	2	21.8	0	2.4375
1	0	56	0	27	14	2	42.5	1	2.462962963
0	0	29	2	17	18	2	35.7	0	2.5
1	1	25	0	21	21	2	32.6	0	3.4
1	1	26	2	50	30	2	35.5	0	2.926829268
1	1	40	3	10	7	1	32.7	1	2.387096774
1	0	31	1	14	15	2	53.2	1	1.814814815
1	0	57	1	15	16	1	48.4	1	5
0	1	53	3	14	13	2	31.6	0	4.212765957
0	1	25	0	33	24	2	39.8	0	6.142857143
1	0	44	0	25	37	2	28.5	0	1.858974359
1	1	51	0	47	27	2	28.7	0	4.189189189
0	0	71	1	6	9	1	28.1	1	1.766666667
0	0	37	2	19	18	2	24.6	0	1.164179104
0	0	52	2	8	15	2	30.9	0	1.306666667
1	0	21	0	25	22	2	38.1	0	2.38
1	1	40	0	43	25	2	37.8	0	2.974358974
0	0	33	3	16	15	2	32.5	0	3.04
1	0	25	0	15	16	2	21.2	0	1.338461538
1	0	70	0	13	17	2	23.3	0	4.720930233
0	1	25	1	14	18	2	26.2	0	2.929824561
1	1	53	2	28	28	2	30.9	0	5.657894737
1	0	75	0	43	46	2	30.7	1	2.339285714
1	0	80	0	22	24	2	28.3	1	2.745098039
1	1	48	3	33	26	2	27	0	2.759259259
0	0	26	1	10	13	2	32	0	2.333333333
0	0	39	1	9	20	2	26.1	0	1.66
1	1	29	3	54	34	2	27.8	0	6.322580645
0	0	22	3	14	22	2	19.2	0	1.826666667
1	1	22	0	68	37	2	26.4	0	2.053571429
0	0	80	0	11	20	2	19.9	0	1.174757282
1	1	78	1	19	22	2	27.4	1	3.314814815
1	1	39	3	15	14	2	29.9	0	1.634920635
1	1	26	0	11	13	2	26.4	1	3.194444444
0	0	47	2	12	17	2	19.7	0	1.146666667
1	0	54	0	22	17	2	41.7	1	1.824561404
1	0	26	1	6	17	2	19.6	0	1.578947368
1	1	50	2	16	15	2	30.8	1	3.571428571
1	0	51	3	10	15	2	19.3	0	1.927536232
1	0	63	0	27	29	2	24.6	0	1.580246914
0	0	29	1	8	17	2	19.8	0	0.753846154
1	1	62	2	27	23	2	34.7	0	1.913793103
1	1	56	1	29	19	2	32.7	0	1.822580645
1	1	69	1	21	18	2	38.1	1	1.631578947
0	1	80	3	19	23	2	28.7	1	1.172839506
1	1	65	3	57	89	2	31.9	1	2.78
1	1	67	0	31	23	1	31.1	1	3.620689655
0	0	21	3	19	15	2	29	0	2.092592593
1	0	56	0	42	24	1	39.2	0	4.026315789
1	0	41	1	14	18	2	21.7	0	3.481481481
0	0	60	0	22	20	2	26.5	0	3.060606061
1	0	34	0	19	18	2	33	0	7.875
1	0	60	2	37	28	1	40.8	0	2.807692308
1	0	67	1	12	14	2	29.6	1	2.766233766
0	0	24	3	9	16	2	26.3	0	1.728813559
0	0	25	1	13	14	2	35.5	0	2.316666667
0	0	65	1	19	25	2	28	1	2.148148148
0	0	46	0	11	15	2	27.4	0	1.479452055
1	0	63	1	13	15	2	34	1	1.575342466
1	1	25	0	19	19	2	33.5	1	1.431034483
1	0	44	2	40	22	2	26.4	0	2.015151515
0	0	22	0	15	14	2	27.7	0	3.590909091
1	1	41	0	37	27	2	38.1	1	5.878787879
1	0	71	2	13	18	2	48	1	1.516666667
0	1	23	0	21	22	2	24.3	0	2.183673469
0	0	46	3	15	16	2	21.5	0	2.772727273
1	0	71	3	18	25	2	23.2	0	1.61971831
1	1	60	2	12	12	1	28.7	1	3.024390244
1	1	76	1	14	13	1	26.8	0	1.448979592
1	0	36	1	6	10	2	42.9	0	3.43902439
0	0	57	3	10	16	2	19.9	1	1.285714286
1	0	52	0	13	17	2	30.6	0	3.604651163
0	0	61	0	21	18	2	58.8	0	1.875
1	0	67	0	21	20	2	40.6	0	1.910447761
0	1	33	3	14	16	2	21.8	0	3.25
1	0	41	1	10	12	2	57.7	0	2.285714286
1	1	43	1	41	31	2	30.3	0	2.87037037
0	1	70	0	17	20	2	25.5	1	1.537313433
0	0	74	1	10	15	1	42.1	1	2.268292683
0	0	27	3	21	21	2	18.9	0	1.441176471
1	1	45	2	42	23	2	29	1	3.638888889
0	0	38	0	20	21	2	36.8	0	2.043478261
1	0	75	0	11	14	2	25.7	0	5.372093023
1	1	26	3	9	16	2	23.2	0	1.474576271
1	0	29	0	14	17	2	31.7	0	2.678571429
0	0	20	0	20	22	2	18	0	1.238095238
1	0	48	0	29	20	2	29.1	0	2.428571429
1	1	42	2	12	18	1	37.8	1	3.56097561
0	0	80	0	13	17	2	26.1	1	3.875
0	0	42	3	21	17	2	29.2	0	2.16
0	1	36	0	42	24	2	29.9	1	3.261904762
1	1	56	3	17	18	2	34.7	1	3.769230769
0	0	29	0	14	16	2	19.2	0	1.967741935
0	1	46	0	48	28	2	25.9	1	3.375
1	1	54	3	45	31	2	27.5	0	3.368421053
1	1	75	0	16	13	1	31.2	0	3.795454545
0	0	35	3	12	16	2	28.2	0	1.98245614
0	0	27	0	18	21	2	25.2	0	2.089285714
1	0	61	0	36	24	2	48.6	1	4.34
1	0	36	3	10	12	1	27.1	1	4.08
0	0	30	0	13	16	2	19.6	0	3.47761194
1	1	21	2	26	23	2	32.9	0	6.793103448
0	0	28	1	12	16	2	22.7	0	1.233333333
1	1	54	3	22	21	2	31.9	1	3.871794872
1	0	53	0	18	13	1	45.1	1	2.793103448
1	0	36	1	13	16	2	34.9	1	3.72
0	1	25	3	15	15	2	22.2	0	2.531914894
0	1	36	2	34	26	2	30.9	0	6.414634146
1	0	45	2	141	132	2	35.7	0	2.52
1	0	56	0	11	10	1	48.1	1	3.976744186
1	1	72	0	29	22	2	30.1	1	2.192307692
1	0	54	0	23	21	2	35.9	1	3.357142857
1	1	44	3	70	44	2	46.2	0	3.3125
1	1	37	1	17	20	2	28.9	0	3.414634146
0	0	66	0	10	14	2	23.4	0	2.169491525
0	1	54	0	30	29	2	21.6	0	2.951219512
0	0	32	0	9	12	2	30.4	0	3.447368421
1	0	25	0	13	19	2	38.5	0	2.553191489
0	0	63	0	11	13	2	26.3	0	2.58
0	0	41	3	14	17	2	26.4	0	1.19047619
1	1	26	1	21	20	2	40.8	0	3.066666667
0	0	31	0	12	20	2	26.6	0	0.97260274
1	1	33	0	20	11	2	35.6	0	4.066666667
0	0	64	0	24	21	2	31.9	1	2.389830508
1	1	66	2	20	17	1	30.1	1	3.234042553
1	0	58	1	16	16	1	44.3	1	3.823529412
0	0	27	3	10	14	2	21.6	0	1.106666667
1	1	64	2	16	24	2	24.4	1	3
1	0	51	1	15	13	1	37.5	0	3.454545455
0	0	56	0	23	26	2	24.8	0	2.7
0	0	34	3	11	14	2	21.8	0	1.080645161
1	0	42	3	17	18	2	28	0	2.019230769
1	0	41	2	17	12	2	30.1	0	2.211538462
0	1	49	1	20	21	1	38.3	1	4.02173913
0	0	63	0	17	18	2	33.3	0	2.877192982
0	1	31	3	41	30	2	28.4	0	2.444444444
0	0	38	3	23	22	2	23.7	0	4.810810811
1	0	64	1	55	42	2	44.4	1	2.714285714
1	1	68	0	21	18	1	37	1	2.305555556
1	0	65	3	16	15	1	28.6	0	0.913580247
0	1	21	2	32	22	2	26.5	0	2.811320755
1	0	41	0	16	16	2	44.5	0	2.282608696
1	0	55	0	13	16	2	27.3	1	5.75
1	1	63	0	14	16	2	26.8	0	3.476190476
0	0	42	2	11	15	2	25	0	2.15625
1	0	39	3	12	19	2	30.2	1	1.568181818
0	0	80	0	15	16	2	27.9	0	1.365853659
1	0	32	3	73	47	2	37.1	0	4.133333333
0	1	38	1	30	38	2	21.1	1	1.487179487
0	0	23	1	23	20	2	28.2	0	2.24
0	1	47	0	9	16	2	23.8	0	2
0	0	64	1	10	17	2	25.4	1	1.625
1	1	51	3	23	21	2	30.7	1	2.673913043
0	1	42	0	18	16	2	23.9	0	3.509433962
1	0	72	0	22	25	2	29.5	1	2.573770492
1	1	64	1	14	16	2	37.5	0	3.5
0	0	56	0	16	18	2	23.2	0	2.55
1	1	37	0	32	25	2	42.9	1	5.542857143
1	0	40	3	11	12	2	42.8	0	2.320754717
1	0	32	2	17	17	2	24.2	0	2.203125
1	0	66	0	10	13	2	36.3	1	2.75
1	0	37	2	18	17	2	36.7	0	2.115384615
1	1	68	2	34	22	1	31.4	1	3.555555556
0	1	42	3	13	15	2	21.5	0	1.455882353
1	0	43	2	10	14	2	24	0	1.68115942
1	0	56	1	21	15	1	42.1	0	2.179104478
1	0	41	1	11	16	2	37.5	1	2.644444444
1	1	63	3	28	18	2	33.5	0	3.96875
1	1	29	0	19	17	2	33.8	1	3.888888889
1	1	45	3	22	25	2	21.8	0	3.024390244
1	0	32	0	15	15	2	46.5	0	2.4375
0	1	21	0	14	18	2	25.5	0	2.441860465
0	0	25	0	6	12	2	22.3	0	2.131147541
1	1	63	3	13	20	1	25.9	0	2.339285714
0	1	40	0	14	17	2	33.8	0	2.510204082
1	0	41	3	14	17	2	29.6	0	2.928571429
0	0	75	0	20	21	2	32.9	1	1.474358974
1	0	28	2	12	15	2	28.9	0	3.139534884
1	0	42	0	31	30	1	57.3	1	3.828571429
1	1	66	0	26	19	1	41.1	0	1.897435897
1	1	52	1	10	17	2	40.9	0	3.2
1	1	27	2	16	19	2	32.3	1	1.846153846
1	0	34	0	60	54	2	52.2	0	5.542857143
1	1	70	0	10	11	1	28.7	1	1.673469388
1	1	50	0	14	14	1	27.9	1	2.394736842
0	1	22	0	15	18	2	25.3	0	2.388888889
1	0	70	1	12	13	2	33.6	1	2.923076923
0	1	51	3	42	21	2	22.8	0	2.111111111
1	0	21	0	7	17	2	28.4	0	2.551020408
0	1	22	3	13	13	2	26.9	0	3.903225806
1	1	75	1	15	15	1	36.5	1	3.65
0	1	35	3	30	39	2	32.8	0	2.041666667
1	0	20	2	10	13	2	37.9	0	3.894736842
1	1	41	0	46	23	1	36.5	0	1.771428571
0	0	24	3	12	22	2	23.5	0	1.163265306
0	0	64	1	16	37	2	19.7	1	0.864197531
0	0	32	0	11	16	2	26.8	0	1.717391304
0	0	64	1	14	17	2	33.6	0	1.65625
0	0	79	0	15	22	2	25.2	1	1.314814815
1	1	59	0	36	22	2	36.2	0	3.844444444
1	0	45	2	34	30	2	25.6	0	2.722222222
1	1	37	3	33	23	2	28.4	0	3.551020408
1	0	56	3	18	18	2	28.5	1	2.353846154
0	1	58	0	30	26	2	31.3	1	1.847222222
0	0	58	3	16	17	2	32.9	0	2.350877193
1	1	53	1	25	22	2	30.6	1	2.428571429
0	1	80	0	10	19	2	29.9	1	2.355555556
1	1	53	1	24	26	1	29	0	3.326530612
1	1	50	3	17	14	2	24.2	1	2.090909091
1	1	22	1	12	17	2	25.7	0	2.179487179
1	0	75	0	17	18	2	27.6	0	5.674418605
0	0	44	2	14	17	2	32.8	0	3.333333333
0	1	78	1	13	22	1	25.5	1	2.2
1	1	69	0	17	19	2	38.7	1	3.928571429
1	1	61	3	38	21	1	31.9	1	4
0	1	29	0	10	15	2	16.4	1	1.519230769
0	0	49	0	8	15	2	22.1	0	3.145833333
1	1	49	1	11	12	2	30.5	1	2.678571429
0	1	46	0	23	21	2	31	0	4.210526316
1	1	47	3	37	49	1	29.6	1	5.214285714
1	0	41	2	50	32	2	36.5	0	2.536585366
0	1	28	0	28	19	2	27.7	0	2.703703704
0	1	59	0	15	17	2	34.1	0	1.456521739
0	1	33	3	29	16	2	25.1	0	2.891304348
1	0	63	3	15	17	2	29.6	0	1.661764706
1	1	55	1	42	30	2	35.4	0	3.65
1	1	38	2	18	17	2	28.1	0	3.822222222
1	1	53	3	17	16	1	33.2	1	5.828571429
0	1	32	1	15	18	2	23.9	0	1.948717949
1	0	76	0	36	25	2	35.7	1	4.619047619
1	0	62	1	15	15	1	27.9	1	2.706896552
1	1	46	3	17	19	2	25.1	0	4.136363636
1	1	41	0	29	23	2	27.5	0	4.172413793
1	0	40	2	35	23	2	42.4	0	2.257575758
1	0	77	1	20	19	2	51.6	1	1.213483146
1	0	35	1	9	13	2	25.2	0	2.412698413
1	0	72	3	25	31	1	27.5	0	1.941176471
1	0	32	0	13	14	2	48.4	0	1.727272727
0	0	22	0	19	22	2	18.5	0	1.094594595
1	0	21	1	7	12	2	39.1	0	2.608695652
1	1	27	0	7	20	2	32.4	0	2.6
0	0	21	0	14	18	2	31.4	0	1.685185185
0	1	38	0	21	19	2	25	0	2.666666667
1	0	68	3	24	22	2	30.2	1	2.677419355
1	1	74	3	13	17	2	34.8	1	2.1875
0	1	48	1	12	16	2	26.3	0	3
1	1	48	0	18	18	2	26.4	0	2.594202899
0	0	46	2	20	18	2	31.8	0	2.15942029
1	1	62	2	35	30	1	25.2	0	2.333333333
0	1	34	1	30	52	2	27	0	1.907692308
1	0	60	3	16	14	2	45	0	2.367346939
1	1	71	0	52	57	2	25.8	1	2.567567568
1	0	75	1	14	19	2	23.3	1	1.911764706
1	1	24	0	55	31	2	49.5	0	4.736842105
0	1	29	0	12	19	2	26.5	0	3.085106383
0	1	21	1	11	27	2	22.8	0	1.803571429
1	0	75	0	9	18	2	25.9	0	2.95
1	0	45	3	9	13	2	27.2	1	1.528571429
1	0	63	1	19	21	1	26.1	1	1.745098039
1	1	30	2	39	26	2	32.6	0	8
0	1	32	0	31	20	2	33.1	1	4.105263158
0	0	43	3	26	30	2	14.6	0	1.412371134
1	1	49	0	35	21	2	44.5	0	3.645833333
1	1	34	2	10	10	2	40.9	1	2
1	1	45	0	26	21	2	29.3	0	4.076923077
0	0	62	2	15	20	2	23.3	0	2.363636364
0	0	21	1	11	17	2	21.9	0	2.259259259
1	1	67	3	19	18	2	27	0	4.022727273
0	0	26	1	8	12	2	32.7	0	0.970588235
0	1	24	3	16	35	2	25.2	0	2.37704918
1	1	43	2	46	30	2	33.3	0	1.948275862
1	0	59	2	32	21	2	32	1	3.292682927
1	1	33	0	40	24	2	30.1	1	4.333333333
1	0	41	0	18	14	2	33	1	3.163265306
1	1	34	1	21	25	2	28.5	0	2.728813559
1	0	61	0	18	20	2	29.3	0	2.1625
1	0	21	3	22	19	2	38.2	0	2.150684932
0	0	20	0	13	18	2	21.5	0	1.886792453
0	1	41	1	9	14	2	20.3	1	1.528301887
0	1	33	3	11	18	2	26.2	1	1.946428571
0	0	26	0	11	13	2	25.3	0	1.909090909
1	0	53	0	19	16	2	28	1	2.6
0	1	69	1	12	24	2	23	1	2.760869565
0	0	66	0	14	21	2	27.7	1	2.155172414
1	0	30	0	16	13	2	26.3	0	1.714285714
1	0	69	2	15	28	2	49.8	0	3.5
1	0	49	3	13	24	2	24.3	1	2.029411765
0	0	31	1	7	16	2	15.7	0	0.98245614
0	1	25	3	19	22	2	26.8	0	1.958333333
1	0	48	0	14	14	1	46	0	3
1	0	55	3	41	34	2	30.6	1	1.93442623
1	1	36	2	23	19	2	25.5	0	2.457627119
1	1	36	0	24	16	2	30.8	0	3.04
0	1	74	0	16	25	2	29.1	0	2.222222222
1	0	64	0	16	20	2	29.4	0	1.95890411
1	0	45	0	29	20	2	45.4	0	3.050847458
1	0	29	1	11	12	2	44.2	0	3.032258065
0	0	69	0	20	22	2	28.5	1	2.75
1	0	78	0	20	26	2	35.5	1	2.461538462
0	1	56	0	18	16	2	26.1	0	2.333333333
1	1	32	0	20	16	2	33.6	1	4.418604651
0	0	61	0	14	18	2	23.7	0	2.076923077
1	1	43	0	19	13	1	27.3	1	6.407407407
0	0	35	3	83	42	2	33.2	0	2.977777778
1	1	47	2	19	20	2	30	0	6.193548387
1	1	32	1	17	15	2	32.6	1	1.942857143
1	0	39	0	22	14	2	44.6	1	2.5625
0	1	33	0	14	23	2	21.6	0	2.259259259
1	1	70	0	18	21	2	23.2	0	1.573529412
0	0	56	0	39	31	2	19.8	0	0.78313253
0	0	20	2	16	22	2	22.7	0	1.7
1	0	22	1	15	17	2	22.2	0	1.229508197
0	1	22	0	43	28	2	31.2	0	1.24137931
0	0	30	1	11	13	2	33.7	0	1.875
1	0	68	0	17	15	1	42.4	1	1.596491228
0	0	70	3	15	19	2	32	1	2.644444444
1	0	40	1	8	15	2	34.8	0	1.766666667
1	0	80	0	19	22	1	34.5	0	2.592592593
1	1	37	0	27	24	2	33.5	0	3.175
0	1	40	2	67	36	2	34.3	0	2.571428571
0	0	22	3	10	21	2	20	0	1.486111111
0	0	24	0	37	27	2	26.4	0	0.880597015
1	0	43	1	12	12	2	33.5	0	3.12244898
0	1	24	2	47	28	2	29.7	0	2.912280702
1	0	59	0	23	17	2	35.8	1	4.729166667
1	1	57	0	38	27	2	37.4	1	2.369565217
1	0	49	1	19	22	2	28.1	0	2.111111111
1	0	67	0	27	25	1	59.4	1	2.558139535
1	0	53	1	15	14	1	29.5	0	2.780487805
0	1	28	1	12	21	2	27.9	0	1.473684211
1	1	27	2	40	28	2	35.9	0	4.135135135
1	0	44	3	14	18	2	24.5	0	3.425925926
0	0	31	1	9	13	2	32.8	1	4.083333333
1	0	60	3	14	17	2	42.8	1	2.75
0	1	79	0	7	15	2	23.7	1	2.123076923
1	0	71	0	9	14	2	21	1	1.272727273
0	0	58	0	24	26	2	26.1	0	3.263157895
1	1	55	0	19	17	1	23	1	2.594594595
0	1	31	3	14	18	2	28.1	0	3.205128205
0	0	50	3	20	20	2	22.2	0	1.680555556
0	0	70	0	14	20	2	23	0	2.12962963
1	1	46	0	47	26	2	29.1	0	3.95
0	0	21	0	10	13	2	24.4	0	1.372881356
0	0	47	0	10	16	2	20.2	0	2.320512821
1	0	61	1	25	22	2	27	0	5.021276596
1	0	47	0	25	15	2	27.6	0	1.676056338
1	1	45	2	19	13	1	32.5	0	2.075
1	1	48	0	71	37	2	37.6	1	4.235294118
0	0	25	1	7	14	2	32.5	0	1.904761905
1	0	41	3	14	17	2	45.8	1	2.833333333
0	0	26	2	7	12	2	36.8	0	4.2
1	0	41	1	13	14	2	27.9	0	2.511627907
1	1	23	0	25	18	2	27.9	0	3.75
0	0	35	1	19	19	2	34.7	1	1.729166667
0	1	60	3	17	20	2	26.5	0	5.12195122
1	1	50	3	25	26	2	27.4	0	2.959183673
1	0	71	1	17	22	2	22.8	1	3.450980392
1	0	21	2	33	16	2	31.6	0	2.744680851
1	0	58	1	12	12	2	44	1	3.34
1	1	44	2	17	16	2	35.8	0	3.4375
0	0	69	0	47	30	2	32.7	1	1.943396226
1	0	67	0	12	13	2	40	1	5.448979592
0	0	26	1	8	17	2	33.1	1	2.081632653
0	1	72	0	13	17	2	23.8	0	2.320754717
1	0	67	1	17	19	2	25.5	1	2.22972973
1	1	28	3	61	23	2	29.9	1	3.95
0	1	27	0	34	20	2	26.8	0	3.257142857
1	0	49	3	38	30	2	28.6	0	3.652173913
1	0	26	3	9	12	2	28.4	0	1.75
0	1	79	0	30	22	1	32.1	1	2.636363636
0	0	65	0	14	26	2	21.4	0	1.852272727
1	1	41	0	9	13	2	30.9	0	3.586956522
1	0	51	3	17	22	2	25.7	1	2.898305085
1	0	32	3	22	18	2	34.4	0	3.371428571
1	0	54	3	8	11	2	29.2	1	1.450704225
1	0	28	3	14	16	2	32.2	0	2.370967742
1	0	57	1	20	21	2	34.6	1	2.884615385
0	0	30	0	17	18	2	19.1	0	3
1	0	56	0	40	31	2	38.1	0	2.419354839
1	0	78	1	7	16	2	29	1	1.117647059
1	0	52	0	27	23	1	37.1	0	5.475
1	0	58	0	15	15	2	25	0	2.405405405
0	0	60	1	15	18	2	40.6	0	3.181818182
0	0	64	3	13	19	2	19.3	0	1.255555556
0	0	27	1	9	14	2	22.2	0	0.876923077
1	1	42	1	14	16	2	27.6	0	2.367346939
1	0	70	0	11	13	2	27.9	1	2.327272727
0	0	23	1	9	15	2	24.9	0	1.186440678
0	1	62	0	10	14	2	15.1	0	2.195652174
1	1	64	2	27	22	1	27.9	1	2.951219512
0	0	50	3	45	27	2	29.5	0	1.32967033
1	1	26	3	66	34	2	24.3	0	3.5
1	1	23	3	159	77	2	39.2	0	5.421052632
1	0	39	1	12	9	2	39.2	0	1.941176471
0	0	80	0	12	15	2	22	1	1.451612903
1	0	34	1	26	22	2	36.7	0	1.7
0	0	29	0	12	18	2	37.6	1	2.823529412
1	1	41	0	22	24	2	27.8	1	2.785714286
1	0	67	0	17	18	2	34.2	0	2.378787879
1	1	52	0	17	13	2	25	1	2.775510204
0	0	45	0	19	20	2	26	0	2.471698113
1	1	62	3	24	20	2	32.9	0	5
1	1	60	1	17	19	2	31.3	1	4.441860465
1	1	43	0	41	23	2	36.6	0	3.58974359
1	1	69	3	16	14	1	23.3	1	3.75
1	1	62	1	15	15	2	30.1	1	2.235294118
0	1	39	0	33	23	2	23	1	4.5
0	0	47	0	17	18	2	47.7	0	2.872727273
0	0	48	0	15	18	2	28.7	0	1.111111111
0	1	80	1	9	16	1	21.8	1	1.693877551
1	0	57	3	8	10	1	31.7	1	0.846153846
1	1	62	0	45	24	2	32.7	0	3.613636364
1	0	36	2	25	20	2	36.8	0	7.131578947
0	0	35	0	8	13	2	24.1	0	2.9375
1	0	50	2	24	25	2	36.2	1	4.552631579
0	0	42	2	8	11	2	35.1	0	2.125
0	1	55	0	20	17	2	23.7	0	3
1	0	43	2	32	22	1	42.8	0	2.68627451
1	1	53	1	41	31	2	43.2	1	2.541666667
0	0	31	0	14	17	2	21.8	0	2.385964912
1	0	74	3	11	17	1	29	1	1.918032787
1	1	75	0	16	18	2	29.3	0	3.510204082
0	1	43	1	21	20	2	28.5	0	1.843137255
1	0	31	1	10	13	2	51.9	0	2.509090909
1	1	66	1	7	15	2	36	0	2.863636364
1	1	72	1	12	14	2	24	0	1.516129032
1	1	56	2	16	19	2	24.6	0	2.645833333
0	1	34	3	49	27	2	23.3	0	3.725
1	0	53	3	15	20	1	22.6	1	1.063157895
0	1	45	3	41	35	2	24.3	0	1.857142857
1	1	46	2	14	15	2	26.4	0	5.317073171
1	0	63	3	16	23	2	24.8	0	1.443181818
0	0	27	1	12	19	2	32.7	0	2.064516129
0	0	29	0	7	13	2	23.9	0	4.024390244
1	1	51	3	32	24	1	31.8	1	1.925373134
1	0	64	0	22	21	2	33.9	1	3.414634146
1	0	61	1	17	23	2	37.7	1	2
1	0	27	1	9	13	2	33.8	0	2.333333333
0	0	27	1	11	15	2	31.9	0	2.363636364
1	0	53	3	17	15	2	28.1	1	2.75
1	0	70	0	19	16	2	29.1	1	2.074074074
1	0	33	1	10	15	2	37.2	0	1.983333333
1	0	64	3	23	21	2	33.7	0	3.621621622
1	1	20	0	53	27	2	34.9	1	4.029411765
0	1	62	1	14	13	2	30.8	0	2.666666667
0	0	31	0	11	13	2	47	0	2.303030303
0	0	67	3	22	30	2	30.2	1	1.974683544
1	0	24	2	13	14	2	25.2	0	1.6
1	0	38	0	10	13	2	34.4	0	1.9
0	0	47	0	6	13	2	27.8	0	2.791666667
1	0	34	0	13	12	2	40.7	0	1.467741935
1	0	62	3	19	26	1	30.6	1	2.931034483
1	1	60	0	20	16	1	40.3	1	12.31818182
0	0	80	3	12	16	2	25.3	0	1.739130435
0	1	43	1	20	23	2	32.6	1	2.553571429
1	1	29	2	50	26	2	37.9	0	4.482758621
1	0	39	0	13	14	2	35.7	0	2.909090909
1	1	22	1	56	47	2	41	1	4.75
1	1	26	1	23	18	2	37	1	2.682926829
0	0	29	3	5	18	2	20.7	0	1.138888889
0	0	72	2	14	15	1	24.5	1	5.171428571
0	1	20	1	9	10	2	24.6	0	2.761904762
0	1	22	2	23	33	2	24.2	0	1.460526316
1	1	68	1	27	21	2	36.8	1	3.871794872
0	1	80	0	19	18	1	27.9	1	2.088888889
1	0	53	3	15	14	2	27.3	0	3.545454545
0	1	25	3	23	15	2	27.9	0	3.75
0	1	80	1	51	87	2	21.9	1	1.791208791
0	0	61	1	13	18	2	31	1	3.081967213
0	0	24	0	7	14	2	28.6	0	2.49122807
1	1	62	0	18	23	2	26.5	1	4.093023256
1	0	29	2	11	14	2	35.4	0	2.283018868
0	1	80	0	27	23	2	23.6	0	1.288135593
1	0	22	3	54	37	2	29.1	1	5.4375
1	0	23	2	27	30	2	30.7	0	2.105263158
1	0	33	1	8	11	2	51.1	1	3.092592593
1	0	80	0	20	23	2	34.6	1	2
0	1	22	0	14	18	2	21.6	1	0.8
1	0	28	2	15	16	2	27.1	0	1.708333333
0	1	27	2	22	20	2	23.7	0	3.390243902
0	1	26	0	24	21	2	24.4	0	2.425531915
1	1	56	0	32	24	2	30.9	1	3.644444444
1	0	44	0	26	24	2	38.8	0	1.907894737
1	1	50	3	17	13	1	25.9	0	11
0	0	26	3	14	18	2	17.7	0	0.905882353
1	0	37	3	23	14	2	28.7	0	4.055555556
1	0	25	1	11	12	2	34	0	3.019607843
1	0	38	1	14	18	2	32	0	1.506329114
1	0	70	1	8	13	2	34.5	1	3.068181818
1	1	37	2	12	13	2	34.8	1	2.642857143
1	0	66	1	22	20	2	36	0	2.5
1	0	33	2	28	14	2	35.7	0	6.826086957
1	1	80	0	10	17	2	24.2	0	2.796875
1	0	41	1	18	17	2	32.4	0	3.727272727
0	0	22	1	18	20	2	18	0	1.144927536
0	1	64	1	54	49	2	15.7	0	1.163934426
0	1	39	3	14	23	2	24.2	0	3.157894737
0	1	39	1	26	23	2	30	1	4.268292683
1	0	55	1	32	32	2	39.6	1	2.519230769
1	0	59	3	35	29	2	29.5	1	5.657894737
0	1	72	0	19	23	2	29.8	0	1.542857143
1	1	50	3	21	17	2	28.8	0	4.121212121
1	0	52	3	12	15	2	23.5	1	3.804347826
1	1	41	2	20	21	2	26.4	0	2.743589744
1	1	56	3	25	30	2	26.3	1	1.43373494
0	1	25	0	12	20	2	19	0	2.319148936
1	1	40	3	23	24	2	39.3	0	2.745098039
1	1	69	1	26	27	2	26.7	1	1.042253521
1	1	39	1	25	25	2	31.5	1	2.233333333
1	1	36	2	20	18	2	33.5	1	4.4
0	0	42	0	6	10	2	27.2	0	3.380952381
0	0	47	1	10	17	2	23.5	0	2.784313725
1	0	48	1	9	16	2	30.3	0	2.862745098
0	0	80	0	10	13	2	30.8	0	1.652777778
1	0	40	0	27	16	2	44.2	1	2.186440678
1	0	39	2	15	11	2	41	0	2.615384615
0	0	47	3	12	17	2	20.2	0	1.012987013
0	0	78	1	9	17	2	24.2	1	0.838709677
0	0	62	0	13	19	2	28.1	0	2.813559322
1	0	43	0	27	24	1	32	1	3.244444444
1	0	24	3	16	18	2	41.3	0	3.027027027
1	0	33	0	33	29	2	24.9	0	4.921052632
0	0	48	0	7	12	2	26.3	0	1.405797101
1	0	80	0	22	19	2	32.2	0	3.107142857
1	1	65	1	27	26	2	44.9	1	3.62962963
1	0	66	3	14	14	2	28.8	1	2.868852459
0	0	27	1	10	16	2	20.5	0	1.911111111
1	1	57	2	38	24	2	37.1	1	3.487179487
1	1	71	1	19	18	1	36.9	1	3.366666667
1	1	52	0	48	34	2	34.9	1	8.259259259
1	1	64	0	26	15	2	30	0	2.48
1	0	75	0	9	12	1	34.4	1	4.673469388
0	1	26	1	13	15	2	24.5	0	2.083333333
0	0	27	3	15	20	2	20	0	1.382978723
0	1	22	0	10	15	2	24.5	0	1.578947368
1	1	38	3	21	15	2	29.1	1	4.838709677
1	1	75	1	21	23	1	31	1	1.096153846
1	1	32	2	22	22	2	30.2	0	2.545454545
0	0	35	1	13	13	2	32.7	1	3.547619048
1	1	34	0	24	20	2	31.9	0	3.304347826
1	1	66	2	14	19	1	35.9	1	1.906976744
1	1	69	0	31	27	1	44.5	1	2.189189189
1	0	64	1	14	18	2	26.3	0	2.520547945
0	1	32	3	24	18	2	26.1	0	5.676470588
1	0	70	0	26	23	1	56.3	1	2.833333333
1	0	30	0	22	16	2	32.5	0	3.970588235
1	0	42	0	12	14	2	29.9	0	4.022222222
0	0	55	1	13	15	2	30.7	0	3.218181818
1	1	43	2	13	17	1	66.5	1	2.175
1	1	67	0	17	21	2	30.9	1	2.2
1	1	43	2	43	23	2	31.6	1	5.6
1	1	69	0	10	19	2	25.1	1	2.21875
1	0	78	0	15	24	2	27.1	1	4.933333333
1	0	47	3	26	21	1	37.4	1	3.578947368
0	0	23	3	62	36	2	19.2	0	1.431818182
1	0	36	0	12	14	2	44.7	0	3.479166667
1	1	50	3	68	37	2	27.7	0	3.8125
1	0	43	0	22	19	2	28	0	2.058823529
1	1	30	3	28	18	2	27.1	0	5.289473684
1	1	32	3	22	23	1	28.9	0	1.913043478
0	1	65	1	11	18	2	25	0	1.772727273
1	1	29	1	39	23	2	30.2	0	1.338709677
1	1	63	3	16	15	2	24.9	0	2.634146341
1	1	31	3	54	29	2	29.6	0	4
0	1	24	1	28	20	2	19.2	0	1.803571429
1	1	58	3	20	20	2	29.1	0	3.941176471
1	0	46	0	8	12	2	22.9	0	3.255813953
1	0	46	1	11	15	2	46.4	0	1.428571429
1	0	21	0	15	14	2	29.5	0	1.75
0	0	64	3	19	20	2	19	1	2.935483871
1	1	51	3	24	16	2	34.2	1	2.75
1	1	61	3	25	20	2	33.5	0	5.689655172
1	0	66	0	17	14	1	39.3	1	5.15625
1	1	72	0	33	27	1	28.9	1	3.846153846
0	0	70	2	22	22	2	26.8	0	1.705882353
1	1	61	3	24	17	1	31.9	1	3.775
0	0	70	3	27	39	2	20.1	0	2.128205128
1	0	43	1	25	20	2	33.9	0	2.690909091
1	1	46	1	18	14	1	36.2	1	3.511627907
0	1	33	1	11	17	2	25.3	0	1.484848485
1	1	31	2	22	21	2	30	1	6.821428571
1	1	24	3	15	19	2	25.7	0	3.512820513
1	1	68	3	30	32	1	24.9	1	1.90625
1	1	46	1	19	15	2	24.6	1	2.163265306
1	1	51	3	27	23	2	27.3	0	3.333333333
1	0	48	1	8	14	2	25.1	1	1.421686747
1	1	31	0	15	17	2	29.4	0	2.217391304
1	0	52	1	18	19	1	36.3	1	3.283333333
0	0	38	0	9	14	2	23	0	0.785714286
1	1	29	1	24	20	2	26.8	0	3.285714286
1	0	26	0	19	20	2	25.9	0	1.263157895
1	1	40	3	28	20	2	27.4	0	4.11627907
1	0	45	2	55	36	2	35.6	0	4.588235294
1	0	80	0	22	34	1	26.3	1	1.625
1	1	43	3	18	20	2	23.5	0	1.893939394
1	1	37	2	53	33	2	29.3	0	2.111111111
0	0	24	0	10	17	2	19.8	0	1.506666667
1	1	67	0	18	14	1	26.8	0	5.685714286
0	0	26	3	8	14	2	25	0	1.722222222
0	0	80	0	7	13	2	23.9	1	2.452830189
1	0	21	2	20	16	2	52.8	1	2.761904762
1	0	54	1	21	20	2	26.3	1	1.561643836
1	1	27	1	8	16	2	26.3	0	1.627118644
0	1	23	3	13	15	2	20.8	0	1.351851852
1	0	48	0	10	15	2	28.5	0	1.888888889
1	1	50	3	41	29	2	29.9	1	0.602564103
0	0	20	2	16	19	2	20.1	0	1.327868852
1	1	40	3	16	20	2	23.4	0	2.352941176
1	0	60	1	17	18	2	37.2	0	3.76
0	0	59	0	14	18	2	21.9	0	2.205128205
1	1	24	2	17	20	2	32.1	0	2.979166667
0	0	57	3	29	29	2	20.4	0	1.173076923
1	0	55	0	43	30	2	32.8	0	2.833333333
1	1	60	3	28	23	1	37	1	3.108108108
1	1	24	0	23	19	2	32.4	0	3.375
1	1	68	3	19	20	1	30.2	1	2.620689655
1	0	62	3	17	17	2	45	1	1.574074074
1	0	70	0	28	21	2	29.5	1	3.923076923
1	1	54	3	35	23	2	27	0	4.615384615
1	1	41	3	23	21	1	31.6	0	2.390243902
0	0	32	0	10	12	2	22.9	1	1.739130435
1	1	73	0	13	17	2	26.7	1	2.212121212
1	1	23	3	9	16	2	27.9	0	1.625
1	0	59	0	22	17	2	41.8	1	3.763157895
1	0	44	3	18	20	2	19.6	0	4.930232558
1	0	65	3	17	18	2	33.1	0	1.87037037
1	0	55	1	12	15	2	40.8	1	2.492537313
0	1	29	0	30	18	2	30.4	1	4.525
1	0	57	1	47	38	2	26.8	1	2.49122807
0	0	61	1	53	113	2	23.3	1	6.111111111
1	1	37	2	13	14	2	27.1	0	4.45
1	1	68	0	24	22	2	32	0	2.543859649
1	0	67	1	13	14	2	33	1	2.389830508
1	0	65	0	50	34	2	26.4	0	2.673469388
1	1	50	0	22	20	2	32.3	0	3.954545455
1	1	50	3	16	15	2	25.9	1	3.951219512
1	0	75	3	19	17	1	29.6	1	1.525423729
1	1	61	2	20	38	2	23.5	0	1.484375
1	0	46	2	14	12	2	30.3	1	1.813953488
0	1	23	2	12	17	2	22.4	0	1.301587302
1	1	38	0	47	27	2	36.1	1	3.794117647
1	0	78	0	14	19	1	26.9	1	1.95
1	1	52	3	34	21	1	29.9	1	2.069767442
1	1	42	1	24	39	2	38.5	0	2.404761905
1	0	48	1	14	15	2	31.2	1	3.568627451
0	1	50	0	18	21	2	21.8	0	2.267857143
1	1	33	3	52	41	2	68.2	1	2.829268293
0	1	80	1	10	15	2	28.9	1	4.022222222
1	1	28	3	22	16	2	39.6	0	2.236363636
1	0	59	1	16	20	2	39.9	0	3.340909091
1	0	35	3	14	25	2	22.2	0	1.382352941
1	1	80	3	23	21	2	31.5	0	3.142857143
0	1	44	1	80	50	2	28.5	0	2.310344828
0	1	33	3	7	14	2	19	0	2.891304348
1	0	27	1	14	15	2	34.2	0	2.425531915
1	0	44	3	9	13	2	19.4	0	2.2
1	0	57	0	16	18	2	49.6	0	2.84
1	0	35	3	19	15	1	35.2	1	3.43902439
1	1	72	0	39	31	2	32.3	1	4.566666667
1	1	72	0	9	13	2	23	0	1.469387755
1	1	72	0	14	22	2	33.5	0	3.928571429
0	1	43	2	32	24	2	26.7	0	4.673913043
1	1	67	3	36	30	2	28.4	0	2.226415094
1	0	40	3	13	12	2	28.5	1	3.239130435
1	0	61	0	23	19	2	44.8	1	4.564102564
0	0	25	1	13	16	2	24.8	0	1.464788732
0	1	31	2	46	28	2	29.4	0	6.03125
1	1	47	0	68	46	2	27.7	0	4.903225806
0	1	24	3	20	21	2	24.8	0	2.740740741
1	0	42	2	14	18	2	29.8	1	1.262626263
1	1	49	0	19	15	2	32.1	0	4.136363636
1	1	63	0	24	20	1	25.8	1	2.613636364
0	1	75	1	15	19	2	23.4	0	1.887323944
1	0	78	1	17	23	1	20.8	1	1.641791045
1	0	29	0	13	17	2	23.3	0	1.775862069
1	0	54	3	47	32	2	33.6	1	3.782608696
0	1	71	0	36	35	2	27.4	1	2.377777778
0	0	41	1	7	11	2	28.6	0	2.015151515
0	0	39	1	11	12	2	27.4	0	3.363636364
0	0	30	3	11	21	2	22.6	0	2.180555556
1	1	64	3	23	17	2	28.7	1	3.095238095
1	0	55	1	20	16	2	31.1	1	3.92
1	1	33	0	35	21	2	30.4	0	4.457142857
0	1	23	0	18	17	2	28.7	0	3.432432432
1	1	75	3	24	26	2	32.6	1	1.439393939
1	1	30	0	29	19	2	30.4	0	4.619047619
1	1	46	0	21	32	2	24.3	0	2.837209302
1	1	55	3	21	20	2	31.1	0	3.707317073
0	0	75	0	21	23	2	30.2	0	1.888888889
1	0	56	0	14	14	2	27.5	1	1.688311688
0	0	67	3	16	21	2	24.3	1	2.412698413
1	1	71	2	17	20	2	35.9	1	3.302325581
1	1	80	0	18	28	2	21.3	0	0.87628866
1	1	62	0	17	18	2	39.4	0	3.461538462
1	0	63	1	13	12	1	37	1	2.3
0	0	53	0	24	24	2	27.6	1	1.742424242
0	1	22	1	16	19	2	17.9	0	1.032786885
1	1	28	2	25	22	2	40.3	0	2.957446809
1	1	44	3	41	16	2	29	0	2.679245283
0	0	27	0	10	16	2	26.1	0	1.594594595
0	1	26	3	10	14	2	22.5	0	3.625
1	1	50	0	32	25	2	38.5	0	1.625
1	0	61	1	16	20	1	31.5	0	4.097560976
1	1	41	3	27	18	2	25.2	0	1.633333333
1	0	55	3	11	16	2	32.1	0	4.048780488
1	1	71	0	18	17	2	34	0	3.358974359
0	0	44	3	11	15	2	20.2	0	1.544117647
0	0	29	1	11	15	2	19.7	0	1.770833333
1	1	48	3	22	24	2	26.5	1	4.5
1	1	50	1	20	27	2	34	1	2.042553191
1	0	58	1	21	21	2	29.8	1	3.3
0	1	69	3	11	11	1	27.8	1	1.786885246
1	1	30	2	20	20	2	34.5	0	2.547619048
0	0	22	1	11	17	2	25	0	1.22
0	0	50	0	16	23	2	36.9	0	2.154929577
1	0	55	3	32	27	2	29.2	0	4.414634146
